# Supplementary material for: Triphenyl­phosphine oxide–2-(4-hydroxy­benzen­yl)-4,4,5,5-tetra­methyl­imidazolidine-1-oxyl 3-oxide (1/1)
Source: Acta Crystallogr Sect E Struct Rep Online. 2009 Sep 12;65(Pt 10):o2444. doi: 10.1107/S160053680903356X (PMC2970434; doi:10.1107/S160053680903356X)
Supplement: Supplementary file 1 [file e-65-o2444-sup1.cif]

##############################################################################
###                                                                        ###
###        Electronic paper (Acta Crystallographica Section E)             ###
###                                                                        ###
##############################################################################
#                                                                            #
# This CIF contains the data in a paper accepted for publication in Acta     #
# Crystallographica Section E. It conforms to the requirements of Notes      #
# for Authors for Section E, and has been peer reviewed under the auspices   #
# of the IUCr Commission on Journals.                                        #
#                                                                            #
# Full details of the Crystallographic Information File format               #
# are given in the paper "The Crystallographic Information File (CIF):       #
# a New Standard Archive File for Crystallography" by S. R. Hall, F. H.      #
# Allen and I. D. Brown [Acta Cryst. (1991), A47, 655-685].                  #
#                                                                            #
# The current version of the core CIF dictionary is obtainable from          #
# ftp://ftp.iucr.org/pub/cif_core.dic. The current version number is 2.4.    #
#                                                                            #
# Software is freely available for graphical display of the structure(s) in  #
# this CIF.  For information consult the CIF home page http://www.iucr.org/  #
# cif/home.html                                                              #
#                                                                            #
# This file may be used for bona fide research purposes within the           #
# scientific community so long as proper attribution is given to the journal # 
# article from which it was obtained.                                        #
#                                                                            #
##############################################################################
                                             
data_I
_audit_creation_method     SHELXL-97
_chemical_name_systematic
;
Triphenylphosphine
oxide--2-(4-hydroxybenzenyl)-4,4,5,5-tetramethylimidazolidine-1-oxyl 3-oxide
(1/1)
;
_chemical_name_common     ?
_chemical_formula_moiety     'C18 H15 O P, C13 H17 N2 O3'
_chemical_formula_sum     'C31 H32 N2 O4 P'
_chemical_formula_iupac     'C18 H15 O P, C13 H17 N2 O3'
_chemical_formula_weight     527.56
_chemical_melting_point     ?
_symmetry_cell_setting     Triclinic
_symmetry_space_group_name_H-M     'P -1'
_symmetry_space_group_name_Hall     '-P 1'
loop_
    _symmetry_equiv_pos_as_xyz
    'x, y, z'
    '-x, -y, -z'
_cell_length_a     8.8431(11)
_cell_length_b     12.0786(15)
_cell_length_c     13.9649(16)
_cell_angle_alpha     86.386(2)
_cell_angle_beta     82.724(2)
_cell_angle_gamma     77.318(2)
_cell_volume     1442.6(3)
_cell_formula_units_Z     2
_cell_measurement_reflns_used     1409
_cell_measurement_theta_min     2.38
_cell_measurement_theta_max     20.64
_cell_measurement_temperature     296(2)
_exptl_crystal_description     block
_exptl_crystal_colour     blue
_exptl_crystal_size_max     0.39
_exptl_crystal_size_mid     0.28
_exptl_crystal_size_min     0.16
_exptl_crystal_density_diffrn     1.215
_exptl_crystal_density_meas     ?
_exptl_crystal_density_method     'not measured'
_exptl_crystal_F_000     558
_exptl_absorpt_coefficient_mu     0.132
_exptl_absorpt_correction_type     multi-scan
_exptl_absorpt_process_details     '(SADABS; Bruker, 2000)'
_exptl_absorpt_correction_T_min     0.9505
_exptl_absorpt_correction_T_max     0.9787
_exptl_special_details
;
;
_diffrn_ambient_temperature     296(2)
_diffrn_radiation_type     MoK\a
_diffrn_radiation_wavelength     0.71073
_diffrn_radiation_source     'fine-focus sealed tube'
_diffrn_radiation_monochromator     graphite
_diffrn_measurement_device_type     'Bruker APEXII CCD area-detector'
_diffrn_measurement_method     '\f and \w'
_diffrn_detector_area_resol_mean     ?
_diffrn_reflns_number     7342
_diffrn_reflns_av_R_equivalents     0.0235
_diffrn_reflns_av_sigmaI/netI     0.0599
_diffrn_reflns_theta_min     2.23
_diffrn_reflns_theta_max     25.10
_diffrn_reflns_theta_full     25.10
_diffrn_measured_fraction_theta_max     0.983
_diffrn_measured_fraction_theta_full     0.983
_diffrn_reflns_limit_h_min     -10
_diffrn_reflns_limit_h_max     10
_diffrn_reflns_limit_k_min     -9
_diffrn_reflns_limit_k_max     14
_diffrn_reflns_limit_l_min     -16
_diffrn_reflns_limit_l_max     16
_diffrn_standards_number     ?
_diffrn_standards_interval_count     ?
_diffrn_standards_interval_time     ?
_diffrn_standards_decay_%     ?
_refine_special_details
;
Refinement of <i>F</i>^2^ against ALL reflections. The weighted <i>R</i>-factor
<i>wR</i> and goodness of fit <i>S</i> are based on <i>F</i>^2^, conventional
<i>R</i>-factors <i>R</i> are based on <i>F</i>, with <i>F</i> set to zero for
negative <i>F</i>^2^. The threshold expression of <i>F</i>^2^ >
\s(<i>F</i>^2^) is used only for calculating <i>R</i>-factors(gt) <i>etc</i>.
and is not relevant to the choice of reflections for refinement.
<i>R</i>-factors based on <i>F</i>^2^ are statistically about twice as large
as those based on <i>F</i>, and <i>R</i>- factors based on ALL data will be
even larger.
;
_reflns_number_total     5071
_reflns_number_gt     2859
_reflns_threshold_expression     I>2\s(I)
_refine_ls_structure_factor_coef     Fsqd
_refine_ls_matrix_type     full
_refine_ls_R_factor_all     0.0801
_refine_ls_R_factor_gt     0.0451
_refine_ls_wR_factor_gt     0.1059
_refine_ls_wR_factor_ref     0.1238
_refine_ls_goodness_of_fit_ref     1.083
_refine_ls_restrained_S_all     1.083
_refine_ls_number_reflns     5071
_refine_ls_number_parameters     349
_refine_ls_number_restraints     0
_refine_ls_hydrogen_treatment     constr
_refine_ls_weighting_scheme     calc
_refine_ls_weighting_details
                   'calc w=1/[\s^2^(Fo^2^)+(0.05P)^2^] where P=(Fo^2^+2Fc^2^)/3'
_atom_sites_solution_hydrogens     geom
_atom_sites_solution_primary     direct
_atom_sites_solution_secondary     difmap
_refine_ls_shift/su_max     0.000
_refine_ls_shift/su_mean     0.000
_refine_diff_density_max     0.195
_refine_diff_density_min     -0.267
_refine_ls_extinction_method     'SHELXL97 (Sheldrick, 2008)'
_refine_ls_extinction_coef     0.0101(15)
_refine_ls_extinction_expression
                                  'Fc^*^=kFc[1+0.001xFc^2^\l^3^/sin(2\q)]^-1/4^'
loop_
    _atom_type_symbol
    _atom_type_description
    _atom_type_scat_dispersion_real
    _atom_type_scat_dispersion_imag
    _atom_type_scat_source
    'C' 'C' 0.0033 0.0016
                         'International Tables Vol C Tables 4.2.6.8 and 6.1.1.4'
    'H' 'H' 0.0000 0.0000
                         'International Tables Vol C Tables 4.2.6.8 and 6.1.1.4'
    'N' 'N' 0.0061 0.0033
                         'International Tables Vol C Tables 4.2.6.8 and 6.1.1.4'
    'O' 'O' 0.0106 0.0060
                         'International Tables Vol C Tables 4.2.6.8 and 6.1.1.4'
    'P' 'P' 0.1023 0.0942
                         'International Tables Vol C Tables 4.2.6.8 and 6.1.1.4'
_computing_data_collection     'APEX2 (Bruker, 2000)'
_computing_cell_refinement     'SAINT (Bruker, 2000)'
_computing_data_reduction     'SAINT (Bruker, 2000)'
_computing_structure_solution     'SHELXS97 (Sheldrick, 2008)'
_computing_structure_refinement     'SHELXL97 (Sheldrick, 2008)'
_computing_molecular_graphics     'PLATON (Spek, 2009)'
_computing_publication_material     'SHELXTL (Sheldrick, 2008)'
loop_
    _atom_site_type_symbol
    _atom_site_label
    _atom_site_fract_x
    _atom_site_fract_y
    _atom_site_fract_z
    _atom_site_U_iso_or_equiv
    _atom_site_adp_type
    _atom_site_calc_flag
    _atom_site_refinement_flags
    _atom_site_occupancy
    _atom_site_disorder_assembly
    _atom_site_disorder_group
    P P1 0.27687(7) 0.23526(6) 0.58436(4) 0.0520(2) Uani d . 1 . .
    N N1 0.4223(2) 0.70728(19) 1.07295(14) 0.0624(6) Uani d . 1 . .
    N N2 0.2585(2) 0.69871(16) 0.97237(13) 0.0507(5) Uani d . 1 . .
    O O1 0.20487(18) 0.22532(16) 0.49552(11) 0.0670(5) Uani d . 1 . .
    O O2 0.1903(2) 0.70493(15) 0.89585(12) 0.0675(5) Uani d . 1 . .
    O O3 0.5469(2) 0.7152(2) 1.10822(12) 0.0932(7) Uani d . 1 . .
    O O4 0.8088(2) 0.85274(18) 0.67430(11) 0.0769(6) Uani d . 1 . .
    H H4 0.7939 0.8313 0.6224 0.115 Uiso calc R 1 . .
    C C1 0.1934(3) 0.3690(2) 0.63862(15) 0.0493(6) Uani d . 1 . .
    C C2 0.0567(3) 0.4339(2) 0.61134(17) 0.0613(7) Uani d . 1 . .
    H H2 0.0079 0.4084 0.5645 0.074 Uiso calc R 1 . .
    C C3 -0.0097(3) 0.5378(3) 0.6534(2) 0.0743(8) Uani d . 1 . .
    H H3 -0.1017 0.5818 0.6342 0.089 Uiso calc R 1 . .
    C C4 0.0613(4) 0.5744(3) 0.7230(2) 0.0768(9) Uani d . 1 . .
    H H4A 0.0171 0.6435 0.7513 0.092 Uiso calc R 1 . .
    C C5 0.1963(4) 0.5105(3) 0.75137(19) 0.0719(8) Uani d . 1 . .
    H H5 0.2436 0.5360 0.7990 0.086 Uiso calc R 1 . .
    C C6 0.2624(3) 0.4091(2) 0.70998(17) 0.0599(7) Uani d . 1 . .
    H H6 0.3548 0.3661 0.7297 0.072 Uiso calc R 1 . .
    C C7 0.4827(3) 0.2292(2) 0.56119(16) 0.0536(6) Uani d . 1 . .
    C C8 0.5343(3) 0.3206(3) 0.51288(19) 0.0714(8) Uani d . 1 . .
    H H8 0.4616 0.3849 0.4964 0.086 Uiso calc R 1 . .
    C C9 0.6909(4) 0.3179(3) 0.4889(2) 0.0862(9) Uani d . 1 . .
    H H9 0.7234 0.3799 0.4568 0.103 Uiso calc R 1 . .
    C C10 0.7987(3) 0.2232(3) 0.5126(2) 0.0855(10) Uani d . 1 . .
    H H10 0.9045 0.2211 0.4960 0.103 Uiso calc R 1 . .
    C C11 0.7519(3) 0.1319(3) 0.5605(2) 0.0829(9) Uani d . 1 . .
    H H11 0.8256 0.0683 0.5770 0.099 Uiso calc R 1 . .
    C C12 0.5937(3) 0.1347(2) 0.58417(19) 0.0670(8) Uani d . 1 . .
    H H12 0.5621 0.0721 0.6159 0.080 Uiso calc R 1 . .
    C C13 0.2463(3) 0.1266(2) 0.67313(18) 0.0531(6) Uani d . 1 . .
    C C14 0.2980(3) 0.1184(2) 0.76328(19) 0.0669(7) Uani d . 1 . .
    H H14 0.3549 0.1695 0.7790 0.080 Uiso calc R 1 . .
    C C15 0.2659(4) 0.0350(3) 0.8302(2) 0.0864(9) Uani d . 1 . .
    H H15 0.3017 0.0296 0.8905 0.104 Uiso calc R 1 . .
    C C16 0.1810(4) -0.0395(3) 0.8072(3) 0.0989(11) Uani d . 1 . .
    H H16 0.1578 -0.0947 0.8526 0.119 Uiso calc R 1 . .
    C C17 0.1304(4) -0.0339(3) 0.7190(3) 0.0978(11) Uani d . 1 . .
    H H17 0.0738 -0.0855 0.7038 0.117 Uiso calc R 1 . .
    C C18 0.1636(3) 0.0491(2) 0.6520(2) 0.0737(8) Uani d . 1 . .
    H H18 0.1293 0.0526 0.5914 0.088 Uiso calc R 1 . .
    C C19 0.2785(3) 0.6952(3) 1.13670(18) 0.0708(8) Uani d . 1 . .
    C C20 0.3193(4) 0.6162(4) 1.2228(2) 0.1369(17) Uani d . 1 . .
    H H20A 0.3829 0.5454 1.2006 0.205 Uiso calc R 1 . .
    H H20B 0.2252 0.6028 1.2595 0.205 Uiso calc R 1 . .
    H H20C 0.3757 0.6504 1.2629 0.205 Uiso calc R 1 . .
    C C21 0.2011(4) 0.8149(3) 1.1698(2) 0.1209(14) Uani d . 1 . .
    H H21A 0.2717 0.8439 1.2033 0.181 Uiso calc R 1 . .
    H H21B 0.1077 0.8123 1.2123 0.181 Uiso calc R 1 . .
    H H21C 0.1755 0.8636 1.1145 0.181 Uiso calc R 1 . .
    C C22 0.1890(3) 0.6513(2) 1.06455(17) 0.0610(7) Uani d . 1 . .
    C C23 0.0150(3) 0.6928(3) 1.0780(2) 0.0964(11) Uani d . 1 . .
    H H23A -0.0098 0.7744 1.0752 0.145 Uiso calc R 1 . .
    H H23B -0.0266 0.6657 1.1397 0.145 Uiso calc R 1 . .
    H H23C -0.0299 0.6650 1.0278 0.145 Uiso calc R 1 . .
    C C24 0.2295(4) 0.5222(2) 1.0561(2) 0.0959(10) Uani d . 1 . .
    H H24A 0.1819 0.5020 1.0035 0.144 Uiso calc R 1 . .
    H H24B 0.1912 0.4871 1.1151 0.144 Uiso calc R 1 . .
    H H24C 0.3407 0.4966 1.0443 0.144 Uiso calc R 1 . .
    C C25 0.4003(3) 0.7204(2) 0.97831(16) 0.0496(6) Uani d . 1 . .
    C C26 0.5070(3) 0.7532(2) 0.89941(16) 0.0490(6) Uani d . 1 . .
    C C27 0.4924(3) 0.7343(2) 0.80365(16) 0.0575(7) Uani d . 1 . .
    H H27 0.4142 0.6990 0.7906 0.069 Uiso calc R 1 . .
    C C28 0.5908(3) 0.7666(2) 0.72880(17) 0.0610(7) Uani d . 1 . .
    H H28 0.5783 0.7532 0.6657 0.073 Uiso calc R 1 . .
    C C29 0.7083(3) 0.8187(2) 0.74579(17) 0.0574(7) Uani d . 1 . .
    C C30 0.7242(3) 0.8376(3) 0.84031(18) 0.0766(9) Uani d . 1 . .
    H H30 0.8022 0.8734 0.8530 0.092 Uiso calc R 1 . .
    C C31 0.6268(3) 0.8044(2) 0.91523(18) 0.0717(8) Uani d . 1 . .
    H H31 0.6413 0.8164 0.9783 0.086 Uiso calc R 1 . .
loop_
    _atom_site_aniso_label
    _atom_site_aniso_U_11
    _atom_site_aniso_U_22
    _atom_site_aniso_U_33
    _atom_site_aniso_U_12
    _atom_site_aniso_U_13
    _atom_site_aniso_U_23
    P1 0.0468(4) 0.0631(5) 0.0482(4) -0.0173(3) -0.0024(3) -0.0048(3)
    N1 0.0557(14) 0.0884(18) 0.0443(13) -0.0201(12) -0.0038(10) -0.0002(11)
    N2 0.0525(12) 0.0515(13) 0.0485(12) -0.0131(10) -0.0037(10) -0.0021(10)
    O1 0.0613(11) 0.0943(14) 0.0500(10) -0.0218(10) -0.0099(8) -0.0124(9)
    O2 0.0683(12) 0.0825(14) 0.0614(11) -0.0342(10) -0.0140(9) 0.0011(10)
    O3 0.0759(13) 0.161(2) 0.0569(11) -0.0530(14) -0.0201(10) 0.0121(12)
    O4 0.0873(13) 0.1037(16) 0.0526(10) -0.0559(12) 0.0090(10) -0.0096(11)
    C1 0.0469(14) 0.0569(16) 0.0454(14) -0.0163(13) -0.0044(11) 0.0051(12)
    C2 0.0529(16) 0.070(2) 0.0592(16) -0.0133(15) -0.0035(13) 0.0022(15)
    C3 0.0604(18) 0.066(2) 0.084(2) 0.0040(16) 0.0045(16) 0.0036(18)
    C4 0.091(2) 0.060(2) 0.070(2) -0.0119(19) 0.0190(17) -0.0071(16)
    C5 0.093(2) 0.065(2) 0.0616(18) -0.0270(19) -0.0041(16) -0.0083(16)
    C6 0.0645(17) 0.0560(18) 0.0608(16) -0.0154(14) -0.0100(13) -0.0002(14)
    C7 0.0500(15) 0.0627(18) 0.0499(14) -0.0185(14) 0.0002(11) -0.0040(13)
    C8 0.0596(18) 0.077(2) 0.0799(19) -0.0239(16) -0.0042(15) 0.0080(16)
    C9 0.070(2) 0.097(3) 0.097(2) -0.044(2) 0.0083(18) 0.004(2)
    C10 0.0465(17) 0.112(3) 0.095(2) -0.020(2) 0.0190(16) -0.024(2)
    C11 0.0493(17) 0.091(2) 0.102(2) -0.0083(17) 0.0054(16) -0.012(2)
    C12 0.0500(16) 0.0664(19) 0.0819(19) -0.0117(15) 0.0070(14) -0.0144(15)
    C13 0.0438(14) 0.0548(17) 0.0609(16) -0.0131(13) 0.0007(12) -0.0076(13)
    C14 0.0778(19) 0.0577(18) 0.0661(18) -0.0191(15) -0.0042(15) 0.0006(15)
    C15 0.098(2) 0.073(2) 0.079(2) -0.009(2) -0.0025(18) 0.0178(18)
    C16 0.085(2) 0.060(2) 0.140(3) -0.0107(19) 0.010(2) 0.028(2)
    C17 0.077(2) 0.063(2) 0.157(3) -0.0315(19) -0.003(2) 0.003(2)
    C18 0.0634(18) 0.0632(19) 0.099(2) -0.0237(16) -0.0069(16) -0.0053(18)
    C19 0.0637(18) 0.097(2) 0.0549(16) -0.0298(17) 0.0048(14) -0.0028(17)
    C20 0.113(3) 0.248(5) 0.064(2) -0.083(3) -0.0166(19) 0.057(3)
    C21 0.111(3) 0.144(4) 0.114(3) -0.040(3) 0.016(2) -0.070(3)
    C22 0.0602(17) 0.070(2) 0.0546(15) -0.0230(15) 0.0022(13) 0.0020(14)
    C23 0.066(2) 0.136(3) 0.091(2) -0.037(2) 0.0027(17) -0.001(2)
    C24 0.124(3) 0.062(2) 0.097(2) -0.032(2) 0.0199(19) 0.0065(18)
    C25 0.0493(15) 0.0511(16) 0.0490(15) -0.0122(12) -0.0052(12) -0.0025(12)
    C26 0.0518(15) 0.0522(16) 0.0437(14) -0.0123(12) -0.0048(11) -0.0040(12)
    C27 0.0536(15) 0.0720(19) 0.0519(15) -0.0253(14) -0.0010(12) -0.0078(14)
    C28 0.0647(17) 0.077(2) 0.0461(14) -0.0242(15) -0.0061(13) -0.0073(13)
    C29 0.0635(16) 0.0638(18) 0.0488(15) -0.0272(14) 0.0025(13) -0.0025(13)
    C30 0.083(2) 0.106(3) 0.0577(17) -0.0584(19) 0.0008(15) -0.0151(16)
    C31 0.0812(19) 0.101(2) 0.0472(15) -0.0495(18) -0.0052(14) -0.0092(15)
_geom_special_details
;
All e.s.d.'s (except the e.s.d. in the dihedral angle between two l.s. planes)
are estimated using the full covariance matrix. The cell e.s.d.'s are taken
into account individually in the estimation of e.s.d.'s in distances, angles
and torsion angles; correlations between e.s.d.'s in cell parameters are only
used when they are defined by crystal symmetry. An approximate (isotropic)
treatment of cell e.s.d.'s is used for estimating e.s.d.'s involving l.s.
planes.
;
loop_
    _geom_bond_atom_site_label_1
    _geom_bond_atom_site_label_2
    _geom_bond_site_symmetry_2
    _geom_bond_distance
    _geom_bond_publ_flag
    P1 O1 . 1.4871(15) ?
    P1 C13 . 1.789(3) ?
    P1 C7 . 1.794(2) ?
    P1 C1 . 1.794(2) ?
    N1 O3 . 1.287(2) ?
    N1 C25 . 1.355(3) ?
    N1 C19 . 1.486(3) ?
    N2 O2 . 1.282(2) ?
    N2 C25 . 1.349(3) ?
    N2 C22 . 1.491(3) ?
    O4 C29 . 1.356(3) ?
    O4 H4 . 0.8200 ?
    C1 C2 . 1.373(3) ?
    C1 C6 . 1.394(3) ?
    C2 C3 . 1.395(3) ?
    C2 H2 . 0.9300 ?
    C3 C4 . 1.366(4) ?
    C3 H3 . 0.9300 ?
    C4 C5 . 1.362(4) ?
    C4 H4A . 0.9300 ?
    C5 C6 . 1.366(3) ?
    C5 H5 . 0.9300 ?
    C6 H6 . 0.9300 ?
    C7 C12 . 1.382(3) ?
    C7 C8 . 1.390(4) ?
    C8 C9 . 1.377(4) ?
    C8 H8 . 0.9300 ?
    C9 C10 . 1.370(4) ?
    C9 H9 . 0.9300 ?
    C10 C11 . 1.369(4) ?
    C10 H10 . 0.9300 ?
    C11 C12 . 1.390(3) ?
    C11 H11 . 0.9300 ?
    C12 H12 . 0.9300 ?
    C13 C18 . 1.374(3) ?
    C13 C14 . 1.383(3) ?
    C14 C15 . 1.381(4) ?
    C14 H14 . 0.9300 ?
    C15 C16 . 1.368(4) ?
    C15 H15 . 0.9300 ?
    C16 C17 . 1.355(4) ?
    C16 H16 . 0.9300 ?
    C17 C18 . 1.382(4) ?
    C17 H17 . 0.9300 ?
    C18 H18 . 0.9300 ?
    C19 C20 . 1.517(4) ?
    C19 C21 . 1.530(4) ?
    C19 C22 . 1.542(3) ?
    C20 H20A . 0.9600 ?
    C20 H20B . 0.9600 ?
    C20 H20C . 0.9600 ?
    C21 H21A . 0.9600 ?
    C21 H21B . 0.9600 ?
    C21 H21C . 0.9600 ?
    C22 C23 . 1.502(3) ?
    C22 C24 . 1.529(4) ?
    C23 H23A . 0.9600 ?
    C23 H23B . 0.9600 ?
    C23 H23C . 0.9600 ?
    C24 H24A . 0.9600 ?
    C24 H24B . 0.9600 ?
    C24 H24C . 0.9600 ?
    C25 C26 . 1.452(3) ?
    C26 C31 . 1.384(3) ?
    C26 C27 . 1.397(3) ?
    C27 C28 . 1.367(3) ?
    C27 H27 . 0.9300 ?
    C28 C29 . 1.379(3) ?
    C28 H28 . 0.9300 ?
    C29 C30 . 1.383(3) ?
    C30 C31 . 1.367(3) ?
    C30 H30 . 0.9300 ?
    C31 H31 . 0.9300 ?
loop_
    _geom_angle_atom_site_label_1
    _geom_angle_atom_site_label_2
    _geom_angle_atom_site_label_3
    _geom_angle_site_symmetry_1
    _geom_angle_site_symmetry_3
    _geom_angle
    _geom_angle_publ_flag
    O1 P1 C13 . . 111.66(11) ?
    O1 P1 C7 . . 112.90(10) ?
    C13 P1 C7 . . 108.14(12) ?
    O1 P1 C1 . . 110.81(11) ?
    C13 P1 C1 . . 107.11(11) ?
    C7 P1 C1 . . 105.88(11) ?
    O3 N1 C25 . . 125.7(2) ?
    O3 N1 C19 . . 121.27(19) ?
    C25 N1 C19 . . 112.7(2) ?
    O2 N2 C25 . . 126.60(19) ?
    O2 N2 C22 . . 119.92(19) ?
    C25 N2 C22 . . 113.11(19) ?
    C29 O4 H4 . . 109.5 ?
    C2 C1 C6 . . 118.3(2) ?
    C2 C1 P1 . . 120.01(19) ?
    C6 C1 P1 . . 121.70(19) ?
    C1 C2 C3 . . 120.5(2) ?
    C1 C2 H2 . . 119.8 ?
    C3 C2 H2 . . 119.8 ?
    C4 C3 C2 . . 119.6(3) ?
    C4 C3 H3 . . 120.2 ?
    C2 C3 H3 . . 120.2 ?
    C5 C4 C3 . . 120.5(3) ?
    C5 C4 H4A . . 119.7 ?
    C3 C4 H4A . . 119.7 ?
    C4 C5 C6 . . 120.1(3) ?
    C4 C5 H5 . . 119.9 ?
    C6 C5 H5 . . 119.9 ?
    C5 C6 C1 . . 120.9(3) ?
    C5 C6 H6 . . 119.5 ?
    C1 C6 H6 . . 119.5 ?
    C12 C7 C8 . . 117.9(2) ?
    C12 C7 P1 . . 123.0(2) ?
    C8 C7 P1 . . 119.0(2) ?
    C9 C8 C7 . . 121.3(3) ?
    C9 C8 H8 . . 119.4 ?
    C7 C8 H8 . . 119.4 ?
    C10 C9 C8 . . 119.7(3) ?
    C10 C9 H9 . . 120.2 ?
    C8 C9 H9 . . 120.2 ?
    C11 C10 C9 . . 120.5(3) ?
    C11 C10 H10 . . 119.7 ?
    C9 C10 H10 . . 119.7 ?
    C10 C11 C12 . . 119.7(3) ?
    C10 C11 H11 . . 120.2 ?
    C12 C11 H11 . . 120.2 ?
    C7 C12 C11 . . 120.9(3) ?
    C7 C12 H12 . . 119.5 ?
    C11 C12 H12 . . 119.5 ?
    C18 C13 C14 . . 118.2(3) ?
    C18 C13 P1 . . 118.5(2) ?
    C14 C13 P1 . . 123.3(2) ?
    C15 C14 C13 . . 120.7(3) ?
    C15 C14 H14 . . 119.7 ?
    C13 C14 H14 . . 119.7 ?
    C16 C15 C14 . . 119.5(3) ?
    C16 C15 H15 . . 120.2 ?
    C14 C15 H15 . . 120.2 ?
    C17 C16 C15 . . 120.9(3) ?
    C17 C16 H16 . . 119.5 ?
    C15 C16 H16 . . 119.5 ?
    C16 C17 C18 . . 119.4(3) ?
    C16 C17 H17 . . 120.3 ?
    C18 C17 H17 . . 120.3 ?
    C13 C18 C17 . . 121.3(3) ?
    C13 C18 H18 . . 119.4 ?
    C17 C18 H18 . . 119.4 ?
    N1 C19 C20 . . 110.5(2) ?
    N1 C19 C21 . . 105.7(2) ?
    C20 C19 C21 . . 110.5(3) ?
    N1 C19 C22 . . 100.37(19) ?
    C20 C19 C22 . . 115.7(3) ?
    C21 C19 C22 . . 113.2(2) ?
    C19 C20 H20A . . 109.5 ?
    C19 C20 H20B . . 109.5 ?
    H20A C20 H20B . . 109.5 ?
    C19 C20 H20C . . 109.5 ?
    H20A C20 H20C . . 109.5 ?
    H20B C20 H20C . . 109.5 ?
    C19 C21 H21A . . 109.5 ?
    C19 C21 H21B . . 109.5 ?
    H21A C21 H21B . . 109.5 ?
    C19 C21 H21C . . 109.5 ?
    H21A C21 H21C . . 109.5 ?
    H21B C21 H21C . . 109.5 ?
    N2 C22 C23 . . 110.8(2) ?
    N2 C22 C24 . . 106.1(2) ?
    C23 C22 C24 . . 109.8(3) ?
    N2 C22 C19 . . 99.84(19) ?
    C23 C22 C19 . . 115.4(2) ?
    C24 C22 C19 . . 114.1(2) ?
    C22 C23 H23A . . 109.5 ?
    C22 C23 H23B . . 109.5 ?
    H23A C23 H23B . . 109.5 ?
    C22 C23 H23C . . 109.5 ?
    H23A C23 H23C . . 109.5 ?
    H23B C23 H23C . . 109.5 ?
    C22 C24 H24A . . 109.5 ?
    C22 C24 H24B . . 109.5 ?
    H24A C24 H24B . . 109.5 ?
    C22 C24 H24C . . 109.5 ?
    H24A C24 H24C . . 109.5 ?
    H24B C24 H24C . . 109.5 ?
    N2 C25 N1 . . 106.3(2) ?
    N2 C25 C26 . . 127.0(2) ?
    N1 C25 C26 . . 126.7(2) ?
    C31 C26 C27 . . 117.1(2) ?
    C31 C26 C25 . . 121.9(2) ?
    C27 C26 C25 . . 121.0(2) ?
    C28 C27 C26 . . 121.4(2) ?
    C28 C27 H27 . . 119.3 ?
    C26 C27 H27 . . 119.3 ?
    C27 C28 C29 . . 120.7(2) ?
    C27 C28 H28 . . 119.6 ?
    C29 C28 H28 . . 119.6 ?
    O4 C29 C28 . . 123.2(2) ?
    O4 C29 C30 . . 118.4(2) ?
    C28 C29 C30 . . 118.4(2) ?
    C31 C30 C29 . . 120.8(2) ?
    C31 C30 H30 . . 119.6 ?
    C29 C30 H30 . . 119.6 ?
    C30 C31 C26 . . 121.5(2) ?
    C30 C31 H31 . . 119.3 ?
    C26 C31 H31 . . 119.3 ?
loop_
    _geom_torsion_atom_site_label_1
    _geom_torsion_atom_site_label_2
    _geom_torsion_atom_site_label_3
    _geom_torsion_atom_site_label_4
    _geom_torsion_site_symmetry_1
    _geom_torsion_site_symmetry_2
    _geom_torsion_site_symmetry_3
    _geom_torsion_site_symmetry_4
    _geom_torsion
    _geom_torsion_publ_flag
    O1 P1 C1 C2 . . . . 15.0(2) ?
    C13 P1 C1 C2 . . . . -107.0(2) ?
    C7 P1 C1 C2 . . . . 137.75(19) ?
    O1 P1 C1 C6 . . . . -166.18(18) ?
    C13 P1 C1 C6 . . . . 71.8(2) ?
    C7 P1 C1 C6 . . . . -43.4(2) ?
    C6 C1 C2 C3 . . . . 0.8(4) ?
    P1 C1 C2 C3 . . . . 179.67(19) ?
    C1 C2 C3 C4 . . . . -0.7(4) ?
    C2 C3 C4 C5 . . . . 0.2(4) ?
    C3 C4 C5 C6 . . . . 0.3(4) ?
    C4 C5 C6 C1 . . . . -0.2(4) ?
    C2 C1 C6 C5 . . . . -0.4(4) ?
    P1 C1 C6 C5 . . . . -179.20(19) ?
    O1 P1 C7 C12 . . . . -105.0(2) ?
    C13 P1 C7 C12 . . . . 19.1(2) ?
    C1 P1 C7 C12 . . . . 133.6(2) ?
    O1 P1 C7 C8 . . . . 71.1(2) ?
    C13 P1 C7 C8 . . . . -164.8(2) ?
    C1 P1 C7 C8 . . . . -50.3(2) ?
    C12 C7 C8 C9 . . . . -0.3(4) ?
    P1 C7 C8 C9 . . . . -176.6(2) ?
    C7 C8 C9 C10 . . . . 0.3(5) ?
    C8 C9 C10 C11 . . . . -0.5(5) ?
    C9 C10 C11 C12 . . . . 0.8(5) ?
    C8 C7 C12 C11 . . . . 0.6(4) ?
    P1 C7 C12 C11 . . . . 176.8(2) ?
    C10 C11 C12 C7 . . . . -0.9(4) ?
    O1 P1 C13 C18 . . . . -0.2(2) ?
    C7 P1 C13 C18 . . . . -125.0(2) ?
    C1 P1 C13 C18 . . . . 121.3(2) ?
    O1 P1 C13 C14 . . . . -178.3(2) ?
    C7 P1 C13 C14 . . . . 56.9(2) ?
    C1 P1 C13 C14 . . . . -56.8(2) ?
    C18 C13 C14 C15 . . . . -0.5(4) ?
    P1 C13 C14 C15 . . . . 177.6(2) ?
    C13 C14 C15 C16 . . . . -0.5(4) ?
    C14 C15 C16 C17 . . . . 1.2(5) ?
    C15 C16 C17 C18 . . . . -0.7(5) ?
    C14 C13 C18 C17 . . . . 1.0(4) ?
    P1 C13 C18 C17 . . . . -177.2(2) ?
    C16 C17 C18 C13 . . . . -0.4(5) ?
    O3 N1 C19 C20 . . . . -39.9(4) ?
    C25 N1 C19 C20 . . . . 146.4(3) ?
    O3 N1 C19 C21 . . . . 79.6(3) ?
    C25 N1 C19 C21 . . . . -94.1(3) ?
    O3 N1 C19 C22 . . . . -162.5(2) ?
    C25 N1 C19 C22 . . . . 23.8(3) ?
    O2 N2 C22 C23 . . . . -41.3(3) ?
    C25 N2 C22 C23 . . . . 145.2(2) ?
    O2 N2 C22 C24 . . . . 77.9(3) ?
    C25 N2 C22 C24 . . . . -95.6(2) ?
    O2 N2 C22 C19 . . . . -163.3(2) ?
    C25 N2 C22 C19 . . . . 23.1(3) ?
    N1 C19 C22 N2 . . . . -25.6(2) ?
    C20 C19 C22 N2 . . . . -144.4(2) ?
    C21 C19 C22 N2 . . . . 86.6(3) ?
    N1 C19 C22 C23 . . . . -144.3(2) ?
    C20 C19 C22 C23 . . . . 96.8(3) ?
    C21 C19 C22 C23 . . . . -32.1(3) ?
    N1 C19 C22 C24 . . . . 87.1(3) ?
    C20 C19 C22 C24 . . . . -31.7(3) ?
    C21 C19 C22 C24 . . . . -160.7(2) ?
    O2 N2 C25 N1 . . . . 177.7(2) ?
    C22 N2 C25 N1 . . . . -9.2(3) ?
    O2 N2 C25 C26 . . . . -1.2(4) ?
    C22 N2 C25 C26 . . . . 171.8(2) ?
    O3 N1 C25 N2 . . . . 176.5(2) ?
    C19 N1 C25 N2 . . . . -10.1(3) ?
    O3 N1 C25 C26 . . . . -4.5(4) ?
    C19 N1 C25 C26 . . . . 168.8(2) ?
    N2 C25 C26 C31 . . . . 161.1(2) ?
    N1 C25 C26 C31 . . . . -17.7(4) ?
    N2 C25 C26 C27 . . . . -18.9(4) ?
    N1 C25 C26 C27 . . . . 162.4(2) ?
    C31 C26 C27 C28 . . . . -1.0(4) ?
    C25 C26 C27 C28 . . . . 178.9(2) ?
    C26 C27 C28 C29 . . . . 0.2(4) ?
    C27 C28 C29 O4 . . . . -179.8(2) ?
    C27 C28 C29 C30 . . . . 0.0(4) ?
    O4 C29 C30 C31 . . . . -179.5(3) ?
    C28 C29 C30 C31 . . . . 0.6(4) ?
    C29 C30 C31 C26 . . . . -1.5(5) ?
    C27 C26 C31 C30 . . . . 1.6(4) ?
    C25 C26 C31 C30 . . . . -178.3(3) ?
loop_
    _geom_hbond_atom_site_label_D
    _geom_hbond_atom_site_label_H
    _geom_hbond_atom_site_label_A
    _geom_hbond_site_symmetry_A
    _geom_hbond_distance_DH
    _geom_hbond_distance_HA
    _geom_hbond_distance_DA
    _geom_hbond_angle_DHA
    O4 H4 O1 2_666 0.820 1.821 2.633(2) 171.00
data_global
_journal_date_recd_electronic     2009-07-20
_journal_date_accepted     2009-08-23
_journal_name_full     'Acta Crystallographica, Section E'
_journal_year     2009
_journal_volume     65
_journal_issue     10
_journal_page_first     o2444
_journal_page_last     o2444
_journal_paper_category     QO
_journal_coeditor_code     PB2003
_publ_contact_author_name     'Prof. Sun, Xiao-Li'
_publ_contact_author_address
;
Department of Chemistry
School of Pharmacy
Fourth Military Medical University
Changle West Road 17, 710032, Xi-An
China
;
_publ_contact_author_email     'lisydcn@yahoo.com.cn'
_publ_contact_author_fax     '+86-29-8477-6945'
_publ_contact_author_phone     '+86-29-8477-4470'
_publ_section_title
;
Triphenylphosphine
oxide--2-(4-hydroxybenzenyl)-4,4,5,5-tetramethylimidazolidine-1-oxyl 3-oxide
(1/1)
;
loop_
    _publ_author_name
    _publ_author_address
    'Jing, Lin-Lin'
;
Department of Chemistry
School of Pharmacy
Fourth Military Medical University
Changle West Road 17, 710032 Xi-An
People's Republic of China
;
    'Wang, Hai-Bo'
;
Department of Chemistry
School of Pharmacy
Fourth Military Medical University
Changle West Road 17, 710032 Xi-An
People's Republic of China
;
    'Sun, Xiao-Li'
;
Department of Chemistry
School of Pharmacy
Fourth Military Medical University
Changle West Road 17, 710032 Xi-An
People's Republic of China
;
