# Supplementary material for: Triphenyl­phosphine oxide–2-(4-hydroxy­benzen­yl)-4,4,5,5-tetra­methyl­imidazolidine-1-oxyl 3-oxide (1/1)
Source: Acta Crystallogr Sect E Struct Rep Online. 2009 Sep 12;65(Pt 10):o2444. doi: 10.1107/S160053680903356X (PMC2970434; doi:10.1107/S160053680903356X)
Supplement: Supplementary file 2 [file e-65-o2444-Isup2.hkl]

# 
# h,k,l, Fc-squared, Fo-squared, sigma(Fo-squared) and status flag 
# 
data_I
_shelx_title ' xb3115m in P-1' 
_shelx_refln_list_code          4 
_shelx_F_calc_maximum      164.70 
_exptl_crystal_F_000       558.00 
_reflns_d_resolution_high  0.8378 
 
loop_ 
 _symmetry_equiv_pos_as_xyz 
 'x, y, z' 
 '-x, -y, -z' 
 
_cell_length_a     8.8431 
_cell_length_b    12.0786 
_cell_length_c    13.9649 
_cell_angle_alpha  86.386 
_cell_angle_beta   82.724 
_cell_angle_gamma  77.318 
 
_shelx_F_squared_multiplier     1.000 
 
loop_ 
 _refln_index_h 
 _refln_index_k 
 _refln_index_l 
 _refln_F_squared_calc 
 _refln_F_squared_meas 
 _refln_F_squared_sigma 
 _refln_observed_status 
   1   0   0      819.04      805.25     13.15 o 
   2   0   0    11252.44    11251.97    245.02 o 
   3   0   0     1274.82     1265.13     21.17 o 
   4   0   0     4154.80     4403.80     69.50 o 
   5   0   0      250.81      254.09      7.21 o 
   6   0   0       19.79       17.88      3.28 o 
   7   0   0       59.77       59.26      4.93 o 
   8   0   0        2.46        1.94      4.45 o 
   9   0   0      122.39      140.61      8.17 o 
  10   0   0       31.00       28.86      6.62 o 
 -10   1   0       26.52       25.69      9.23 o 
  -9   1   0        0.77       -0.29      5.04 o 
  -8   1   0       34.22       45.14      5.25 o 
  -7   1   0       14.22        9.89      3.95 o 
  -6   1   0      168.45      167.06      9.93 o 
  -5   1   0        4.19        2.56      2.39 o 
  -4   1   0        0.07        1.71      1.84 o 
  -3   1   0     1392.86     1451.38     29.86 o 
  -2   1   0     2838.53     2739.43     42.95 o 
  -1   1   0       79.78       65.91      1.77 o 
   1   1   0      594.79      545.50     31.98 o 
   2   1   0      684.90      709.59     12.20 o 
   3   1   0       12.69       26.70      3.28 o 
   4   1   0      886.24      882.06     16.07 o 
   5   1   0      190.25      195.28      9.98 o 
   6   1   0      103.42       98.96      4.87 o 
   7   1   0       37.48       41.80      4.31 o 
   8   1   0        1.69        0.28      4.32 o 
   9   1   0       21.38       28.31      5.83 o 
  10   1   0       22.95       28.60      7.51 o 
  -9   2   0       28.89       26.83      9.00 o 
  -8   2   0        1.45        1.62      4.70 o 
  -7   2   0        0.09        0.96      3.67 o 
  -6   2   0        1.25        1.24      3.04 o 
  -5   2   0       41.38       39.55      3.32 o 
  -4   2   0      349.07      350.78      8.03 o 
  -3   2   0      195.12      185.34      4.89 o 
  -2   2   0      408.81      444.86      8.28 o 
  -1   2   0    27124.64    28098.44    430.31 o 
   0   2   0    14561.47    15086.32    325.72 o 
   1   2   0      711.24      658.34     15.65 o 
   2   2   0      839.65      806.89     13.77 o 
   3   2   0     1841.46     1938.91     31.58 o 
   4   2   0     1923.09     2029.82     33.63 o 
   5   2   0        0.16        0.16      2.39 o 
   6   2   0      150.64      133.27      5.91 o 
   7   2   0       84.16       67.41      5.04 o 
   8   2   0       18.31       16.85      8.34 o 
   9   2   0       71.79       85.63      7.13 o 
  10   2   0       18.16       17.46      6.71 o 
  -9   3   0        0.11       -0.49      8.67 o 
  -8   3   0       11.89       10.17      7.57 o 
  -7   3   0       21.15       23.42      4.35 o 
  -6   3   0      163.88      166.68      6.62 o 
  -5   3   0       22.29       17.98      3.29 o 
  -4   3   0       79.00       70.14      3.62 o 
  -3   3   0      271.59      265.45      6.25 o 
  -2   3   0     1430.55     1371.37     22.59 o 
  -1   3   0       47.48       40.29      4.34 o 
   0   3   0       25.25       28.83      2.17 o 
   1   3   0      131.64      133.87      4.96 o 
   2   3   0      275.19      250.60      7.95 o 
   3   3   0        0.39        2.40      1.74 o 
   4   3   0       36.44       33.25      2.75 o 
   5   3   0        6.97        9.92      3.94 o 
   6   3   0        6.97        4.62      3.04 o 
   7   3   0       16.76       11.70      3.87 o 
   8   3   0       13.49        5.97      4.65 o 
   9   3   0       13.04        5.85      5.44 o 
  10   3   0       12.69       12.27      6.70 o 
  -9   4   0       13.81       19.11     10.03 o 
  -8   4   0        4.19        3.85      7.73 o 
  -7   4   0        5.51        2.67      5.73 o 
  -6   4   0       37.08       35.31      5.68 o 
  -5   4   0      131.26      120.62      5.48 o 
  -4   4   0       81.81       78.65      6.11 o 
  -3   4   0      105.28      116.25      4.22 o 
  -2   4   0      779.10      809.82     28.30 o 
  -1   4   0     5404.40     5378.20     83.53 o 
   0   4   0     1676.81     1804.20     40.87 o 
   1   4   0     1536.82     1627.05     37.41 o 
   2   4   0        8.47       10.62      2.42 o 
   3   4   0     1086.73     1151.60     28.52 o 
   4   4   0      208.25      151.64     13.58 o 
   5   4   0       55.84       51.09      3.74 o 
   6   4   0        6.20        6.40      3.15 o 
   7   4   0       10.40       10.82      4.03 o 
   8   4   0      190.85      221.90     10.82 o 
   9   4   0       33.46       43.45      6.25 o 
  10   4   0        0.00       -1.59      6.49 o 
  -8   5   0        5.02        3.02      8.15 o 
  -7   5   0       12.44        9.12      6.50 o 
  -6   5   0       15.46       13.84      6.11 o 
  -5   5   0       15.83       11.41      3.40 o 
  -4   5   0        2.34        5.81      2.85 o 
  -3   5   0        0.93        0.29      2.18 o 
  -2   5   0      371.90      357.47      7.91 o 
  -1   5   0      414.14      416.16     22.52 o 
   0   5   0      210.90      232.49      5.84 o 
   1   5   0       89.53       98.02      5.38 o 
   2   5   0       98.17      100.27      5.69 o 
   3   5   0       34.33       24.42      3.94 o 
   4   5   0      300.37      313.96     11.55 o 
   5   5   0      619.71      596.65     10.64 o 
   6   5   0      184.70      211.38      7.68 o 
   7   5   0       33.78       20.63     10.81 o 
   8   5   0       29.17       31.13     14.67 o 
   9   5   0       48.36       64.65      9.60 o 
  10   5   0       17.82       19.10      6.70 o 
  -8   6   0        3.58        1.19      7.88 o 
  -7   6   0       12.30       12.23      7.86 o 
  -6   6   0        0.76        1.57      6.23 o 
  -5   6   0      228.08      240.03     11.48 o 
  -4   6   0      107.67       97.61      4.88 o 
  -3   6   0       32.61       26.78      5.28 o 
  -2   6   0      899.49      865.45     15.94 o 
  -1   6   0     1461.32     1486.95     25.37 o 
   0   6   0        7.64        6.38      2.19 o 
   1   6   0      653.05      738.45     19.62 o 
   2   6   0        5.80        9.81      3.23 o 
   3   6   0       61.60       47.77      4.68 o 
   4   6   0        0.30        1.90      3.92 o 
   5   6   0       10.46       13.37      4.64 o 
   6   6   0       31.87       32.23      6.20 o 
   7   6   0       65.43       57.57      5.33 o 
   8   6   0      177.87      183.81      8.85 o 
   9   6   0       55.79       48.39     11.20 o 
  10   6   0       18.90       18.07      7.17 o 
  -7   7   0        1.85        1.48      7.23 o 
  -6   7   0        7.20        4.77      6.94 o 
  -5   7   0       31.48       20.18      5.89 o 
  -4   7   0       15.29       20.02      5.17 o 
  -3   7   0      318.39      286.48      8.11 o 
  -2   7   0       49.56       51.63      5.32 o 
  -1   7   0      695.17      662.26     13.32 o 
   0   7   0      118.36      112.82      4.96 o 
   1   7   0      563.63      610.74     17.42 o 
   2   7   0      175.28      182.37      8.34 o 
   3   7   0       38.93       35.37      5.04 o 
   4   7   0       12.72       16.89      4.95 o 
   5   7   0      110.74      115.42      8.58 o 
   6   7   0      343.92      375.27     15.83 o 
   7   7   0       27.88       15.23      6.56 o 
   8   7   0        6.19        7.77      7.86 o 
   9   7   0        0.01        1.41      8.00 o 
  10   7   0       24.23       29.61     11.04 o 
  -7   8   0        0.40       -2.67      7.77 o 
  -6   8   0        0.16        2.02      7.53 o 
  -5   8   0        7.21        7.32      5.82 o 
  -4   8   0       29.93       27.17      6.47 o 
  -3   8   0       94.79       74.18      7.01 o 
  -2   8   0        3.93        2.95      3.11 o 
  -1   8   0      246.08      255.19     11.49 o 
   0   8   0       15.88       17.98      3.28 o 
   1   8   0       30.64       34.09      4.95 o 
   2   8   0      237.66      254.97     10.54 o 
   3   8   0        0.00       -1.66      3.94 o 
   4   8   0       95.31       87.34      7.46 o 
   5   8   0        0.23        0.13      4.68 o 
   6   8   0        7.80        7.46      6.36 o 
   7   8   0       74.66       56.99      8.51 o 
   8   8   0       73.27       71.84      9.77 o 
   9   8   0        3.08        3.16      8.29 o 
  -6   9   0        8.23        3.85      7.46 o 
  -5   9   0        1.22       -1.95      6.23 o 
  -4   9   0       53.89       61.47      8.38 o 
  -3   9   0        0.10        1.39      5.22 o 
  -2   9   0        1.69        1.10      5.13 o 
  -1   9   0       89.17       92.83      5.54 o 
   0   9   0        7.04        3.09      3.47 o 
   1   9   0      103.45       93.14      7.44 o 
   2   9   0       15.60       13.48      4.66 o 
   3   9   0      305.29      336.21     13.18 o 
   4   9   0       51.16       62.28      7.50 o 
   5   9   0      234.54      236.76     12.06 o 
   6   9   0        0.28       -1.34      5.69 o 
   7   9   0       17.76        8.67      7.01 o 
   8   9   0        6.06        2.44      7.91 o 
   9   9   0        2.44        1.55      9.70 o 
  -5  10   0       12.01       13.42      8.51 o 
  -4  10   0        0.09        3.38      7.35 o 
  -3  10   0        2.19        4.39      6.90 o 
  -2  10   0       29.08       18.50      6.52 o 
  -1  10   0       25.51       31.45      6.59 o 
   0  10   0       28.43       31.58      4.64 o 
   1  10   0      100.03      107.82      6.08 o 
   2  10   0        2.80        7.37      4.91 o 
   3  10   0      208.88      194.88     10.76 o 
   4  10   0        0.84        5.78      6.03 o 
   5  10   0       21.00        1.77      5.96 o 
   6  10   0       25.04       11.94      7.68 o 
   7  10   0       18.44        4.48      8.22 o 
   8  10   0        5.46        8.33      8.56 o 
  -4  11   0        6.85        4.57      7.64 o 
  -3  11   0        7.55        4.55      7.10 o 
  -2  11   0       53.93       61.81      8.78 o 
  -1  11   0       25.33       21.30      6.92 o 
   0  11   0      192.69      191.50     12.46 o 
   1  11   0       74.20       64.01      5.57 o 
   2  11   0      129.42      138.79     10.06 o 
   3  11   0        0.21        4.26      5.53 o 
   4  11   0       93.03       75.30      8.92 o 
   5  11   0       42.40       36.15      8.33 o 
   6  11   0        2.34        2.84      8.18 o 
   7  11   0       32.23       36.27     10.26 o 
   8  11   0       10.33        6.63     10.17 o 
  -3  12   0        0.02        0.22      8.96 o 
  -2  12   0        7.44       12.36      8.00 o 
  -1  12   0        7.50        5.96      8.02 o 
   0  12   0       23.00       16.67      8.15 o 
   1  12   0        0.43        1.81      6.32 o 
   2  12   0       25.31       11.92      4.65 o 
   3  12   0        5.99        5.42      6.99 o 
   4  12   0        1.39        4.97      7.66 o 
   5  12   0       57.21       51.70      9.54 o 
   6  12   0        1.17        4.79      7.84 o 
   7  12   0        3.14        2.62      8.98 o 
  -2  13   0        9.04       10.12      8.96 o 
  -1  13   0        0.40       -0.22      9.12 o 
   0  13   0        0.04        2.55      7.77 o 
   1  13   0       10.20        1.97      7.10 o 
   2  13   0        9.95        8.00      6.97 o 
   3  13   0        3.40        2.71      8.20 o 
   4  13   0        9.87       13.62      7.62 o 
   5  13   0       11.15        8.49      9.27 o 
   6  13   0        0.42       -0.92      9.54 o 
   0  14   0        0.88       -1.23      9.56 o 
   1  14   0        0.37        1.19      8.80 o 
   2  14   0        1.01        1.32      7.70 o 
   3  14   0        1.28        2.69      6.63 o 
   4  14   0        0.22       -0.56      9.32 o 
  -4 -14   1        1.29       -0.34      9.27 o 
  -3 -14   1        0.54       -0.27      5.94 o 
  -2 -14   1        6.13        5.73      7.82 o 
  -1 -14   1        7.41        9.86      8.33 o 
   0 -14   1        0.48        0.58      8.26 o 
  -6 -13   1        0.26        3.70      8.74 o 
  -5 -13   1        0.14        0.43      8.94 o 
  -4 -13   1        0.09       -1.68      8.26 o 
  -3 -13   1        1.63       -0.90      7.75 o 
  -2 -13   1        9.15        8.42      6.90 o 
  -1 -13   1       10.59       10.08      8.24 o 
   0 -13   1        1.21       -0.65      7.59 o 
   1 -13   1        0.13       -1.88      8.15 o 
   2 -13   1        0.01        4.10      9.03 o 
  -7 -12   1       12.87        4.28      9.34 o 
  -6 -12   1        6.66       10.64      8.33 o 
  -5 -12   1       91.02       77.04      9.48 o 
  -4 -12   1        8.02       13.95      7.82 o 
  -3 -12   1        6.57        6.61      7.15 o 
  -2 -12   1       11.98       14.30      8.56 o 
  -1 -12   1        0.07        0.63      6.36 o 
   0 -12   1        0.29       -1.52      6.88 o 
   1 -12   1        0.11       -3.11      7.88 o 
   2 -12   1        0.05        0.18      8.69 o 
   3 -12   1       11.36        6.11      9.16 o 
  -8 -11   1        5.88        4.35     10.28 o 
  -7 -11   1        0.47       -2.37      8.85 o 
  -6 -11   1       13.32        3.05      8.38 o 
  -5 -11   1       25.76       23.34      7.39 o 
  -4 -11   1        0.60        1.34      6.59 o 
  -3 -11   1      116.31      111.31      9.50 o 
  -2 -11   1        3.91        4.52      6.00 o 
  -1 -11   1       53.24       56.01      8.28 o 
   0 -11   1       72.84       67.41      8.54 o 
   1 -11   1       87.82       82.94      9.25 o 
   2 -11   1       14.88       13.42      7.30 o 
   3 -11   1        7.08        4.73      7.12 o 
   4 -11   1        0.10        1.66      8.47 o 
  -8 -10   1        1.94        2.22      9.63 o 
  -7 -10   1        1.07        4.21      8.40 o 
  -6 -10   1       81.65       89.81      9.41 o 
  -5 -10   1      149.24      142.74     10.24 o 
  -4 -10   1        0.00        0.02      5.40 o 
  -3 -10   1       48.65       42.61      6.72 o 
  -2 -10   1        8.30        3.76      5.31 o 
  -1 -10   1       23.48       22.03      4.07 o 
   0 -10   1        8.05       11.79      4.28 o 
   1 -10   1        4.18        2.24      5.51 o 
   2 -10   1        1.94       -0.76      5.49 o 
   3 -10   1        4.71        2.49      6.79 o 
   4 -10   1       69.61       62.10      8.78 o 
   5 -10   1        7.60        1.90      7.19 o 
  -9  -9   1       10.01        5.71     10.53 o 
  -8  -9   1        7.81        4.68      8.33 o 
  -7  -9   1       10.13        9.92      7.44 o 
  -6  -9   1      184.86      165.05     11.12 o 
  -5  -9   1       13.62        6.94      5.62 o 
  -4  -9   1      559.91      532.47     18.40 o 
  -3  -9   1       27.20       25.80      5.76 o 
  -2  -9   1      332.89      375.13     14.04 o 
  -1  -9   1       96.66       95.14      5.08 o 
   0  -9   1      381.95      418.41     10.80 o 
   1  -9   1       16.59       11.18      5.26 o 
   2  -9   1       29.54       36.80      6.50 o 
   3  -9   1       17.08       15.19      5.87 o 
   4  -9   1        1.37        1.37      6.34 o 
   5  -9   1       23.28       15.63      7.59 o 
   6  -9   1       10.82        8.98      7.75 o 
  -9  -8   1        7.79       11.11     10.10 o 
  -8  -8   1       40.55       38.64      9.32 o 
  -7  -8   1       17.50        8.18      7.06 o 
  -6  -8   1      579.26      622.19     21.97 o 
  -5  -8   1      420.38      404.19     16.06 o 
  -4  -8   1      219.50      201.49     10.11 o 
  -3  -8   1       99.35       84.70      7.01 o 
  -2  -8   1      246.65      243.81     10.54 o 
  -1  -8   1       34.55       37.70      4.93 o 
   0  -8   1       65.51       71.53      4.49 o 
   1  -8   1      184.58      185.35     11.44 o 
   2  -8   1       29.14       24.48      5.33 o 
   3  -8   1      465.02      409.98     15.39 o 
   4  -8   1        0.08       -0.22      5.04 o 
   5  -8   1        0.97        1.70      6.38 o 
   6  -8   1        3.23        6.67      7.59 o 
   7  -8   1       10.79       13.17      9.25 o 
  -9  -7   1       30.52       33.73      9.54 o 
  -8  -7   1        0.25       -2.17      7.10 o 
  -7  -7   1      204.10      224.88     13.96 o 
  -6  -7   1       37.91       36.00      6.79 o 
  -5  -7   1      140.00      149.02      9.61 o 
  -4  -7   1        0.89       -1.48      4.01 o 
  -3  -7   1       33.48       39.94      5.15 o 
  -2  -7   1      102.15       98.15      6.45 o 
  -1  -7   1       27.06       27.15      4.30 o 
   0  -7   1     1093.00     1203.21     31.55 o 
   1  -7   1        0.02        1.16      2.45 o 
   2  -7   1      809.21      819.46     15.65 o 
   3  -7   1        8.08        6.50      4.57 o 
   4  -7   1      210.71      199.05     10.85 o 
   5  -7   1       15.74       11.24      5.58 o 
   6  -7   1       14.15       11.24      6.43 o 
   7  -7   1       15.20       16.06      7.62 o 
 -10  -6   1       89.23      104.45      7.47 o 
  -9  -6   1        5.29        3.74      6.10 o 
  -8  -6   1       51.09       53.86      6.20 o 
  -7  -6   1      240.53      253.69     13.27 o 
  -6  -6   1      988.50      993.15     28.50 o 
  -5  -6   1       60.52       55.69      6.79 o 
  -4  -6   1      144.27      166.94      9.17 o 
  -3  -6   1        0.03       -0.47      3.20 o 
  -2  -6   1      145.95      136.17      6.93 o 
  -1  -6   1      483.51      521.74     14.73 o 
   0  -6   1      397.53      441.42      9.52 o 
   1  -6   1      148.36      157.78      4.99 o 
   2  -6   1      248.44      209.31      6.05 o 
   3  -6   1      314.05      303.93      7.71 o 
   4  -6   1       13.83       11.54      4.46 o 
   5  -6   1       48.30       38.53      6.61 o 
   6  -6   1        1.92        3.36      6.32 o 
   7  -6   1        0.25        2.26      7.55 o 
   8  -6   1        4.44        5.55      9.18 o 
 -10  -5   1        5.48        9.95      6.70 o 
  -9  -5   1       25.44       30.23      6.21 o 
  -8  -5   1       82.99       88.81      6.93 o 
  -7  -5   1      113.47      110.23      6.45 o 
  -6  -5   1        8.88       12.22      3.61 o 
  -5  -5   1       18.72       18.59      5.00 o 
  -4  -5   1      404.85      372.89     12.72 o 
  -3  -5   1        1.49        0.63      2.93 o 
  -2  -5   1       32.49       40.55      3.97 o 
   0  -5   1      799.37      826.46     14.77 o 
   1  -5   1      790.34      764.03     13.81 o 
   2  -5   1     1550.17     1432.94     24.09 o 
   3  -5   1       13.79        9.62      2.38 o 
   4  -5   1      122.66      117.36     10.01 o 
   5  -5   1        0.80        2.15      4.75 o 
   6  -5   1       90.36       92.80      8.20 o 
   7  -5   1        8.06        9.18      7.23 o 
   8  -5   1        0.13        2.62      7.35 o 
 -10  -4   1        1.47        3.61      6.14 o 
  -9  -4   1        1.50        2.01      5.26 o 
  -8  -4   1       62.22       55.43      5.79 o 
  -7  -4   1      465.60      464.51     13.71 o 
  -6  -4   1      145.46      123.38      5.85 o 
  -5  -4   1        7.63        6.14      2.72 o 
  -4  -4   1       49.23       29.33     17.61 o 
  -3  -4   1      101.01      102.71      5.69 o 
  -2  -4   1       36.21       28.72      3.34 o 
  -1  -4   1      882.51      856.96     20.74 o 
   0  -4   1        9.98       11.07      1.53 o 
   1  -4   1       21.61       25.65      2.18 o 
   2  -4   1      232.59      225.10      9.83 o 
   3  -4   1      529.32      463.05     13.62 o 
   4  -4   1        4.52        2.72      2.29 o 
   5  -4   1       70.09       78.84      4.45 o 
   6  -4   1      172.16      160.73     10.06 o 
   7  -4   1        2.32        2.35      5.80 o 
   8  -4   1        2.07        2.91      7.93 o 
   9  -4   1        1.83       -2.26      8.31 o 
 -10  -3   1       16.80       28.04      6.44 o 
  -9  -3   1        3.08       -0.30      4.77 o 
  -8  -3   1      128.42      127.16      9.09 o 
  -7  -3   1      295.72      316.88      9.91 o 
  -6  -3   1       20.94       24.62      3.73 o 
  -5  -3   1       64.20       59.86      3.93 o 
  -4  -3   1     1141.85     1224.29     21.56 o 
  -3  -3   1      201.15      178.95      5.01 o 
  -2  -3   1      302.88      282.04      8.62 o 
  -1  -3   1      860.21      814.97     19.44 o 
   0  -3   1      477.51      465.30      8.37 o 
   1  -3   1     9982.94     9789.21    150.14 o 
   2  -3   1        0.16        0.24      1.30 o 
   3  -3   1      255.80      228.50      6.31 o 
   4  -3   1        0.02       -0.06      2.08 o 
   5  -3   1      245.46      236.94     10.65 o 
   6  -3   1      105.69       99.40      8.02 o 
   7  -3   1        0.91        0.67      5.91 o 
   8  -3   1       51.40       41.60      7.93 o 
   9  -3   1        1.55        0.34      7.86 o 
 -10  -2   1        1.58       -1.01      5.90 o 
  -9  -2   1        7.92        1.14      5.03 o 
  -8  -2   1      207.32      189.37      8.19 o 
  -7  -2   1       41.75       39.92      4.51 o 
  -6  -2   1      153.77      170.47      6.58 o 
  -5  -2   1      118.83      114.13     11.08 o 
  -4  -2   1      330.37      337.06      7.86 o 
  -3  -2   1      123.05      132.49      4.13 o 
  -2  -2   1     6509.46     6385.37    133.20 o 
  -1  -2   1     8432.32     8242.12    178.06 o 
   0  -2   1       74.25       88.06      2.24 o 
   1  -2   1     5747.02     5659.50     87.13 o 
   2  -2   1     2305.83     2309.66     36.78 o 
   3  -2   1       23.80       26.00      2.10 o 
   4  -2   1        1.48        0.31      1.85 o 
   5  -2   1       49.98       55.76      3.62 o 
   6  -2   1      190.99      185.42     11.62 o 
   7  -2   1       21.03       16.76      3.99 o 
   8  -2   1        0.00       -0.40      6.76 o 
   9  -2   1       16.94       19.40      9.03 o 
 -10  -1   1        6.12        5.64      6.44 o 
  -9  -1   1       23.21       29.61      5.67 o 
  -8  -1   1       40.07       49.05      5.32 o 
  -7  -1   1      108.60      108.70      5.81 o 
  -6  -1   1      647.49      665.64     14.23 o 
  -5  -1   1      212.30      209.03      6.49 o 
  -4  -1   1      984.33     1132.54     19.92 o 
  -3  -1   1      587.87      592.92     11.07 o 
  -2  -1   1     6171.64     6196.04     78.28 o 
  -1  -1   1     3797.01     3872.72     59.86 o 
   0  -1   1     2803.51     2659.71     58.58 o 
   1  -1   1     2565.28     2484.32     55.09 o 
   2  -1   1      622.17      592.93     10.26 o 
   3  -1   1      870.93      852.78     14.85 o 
   4  -1   1        6.03        4.37      1.89 o 
   5  -1   1      490.42      489.98     10.63 o 
   6  -1   1        0.37       -0.54      2.85 o 
   7  -1   1       35.84       37.78      4.37 o 
   8  -1   1       58.30       54.06      5.58 o 
   9  -1   1       19.10       17.16      7.55 o 
  10  -1   1       36.21       36.89      9.65 o 
 -10   0   1       12.63       10.53      6.30 o 
  -9   0   1        1.50        0.70      4.75 o 
  -8   0   1        4.89        1.89      4.25 o 
  -7   0   1        5.87        5.44      3.45 o 
  -6   0   1       52.29       46.89      3.97 o 
  -5   0   1        5.34        5.37      2.35 o 
  -4   0   1      235.10      234.28      6.26 o 
  -3   0   1      208.06      251.87      5.84 o 
  -2   0   1      738.79      664.76     11.53 o 
  -1   0   1     2482.28     2476.02     58.55 o 
   1   0   1        0.62        0.28      0.50 o 
   2   0   1     3934.97     4018.20     87.51 o 
   3   0   1       26.93       20.96      2.32 o 
   4   0   1       81.42       88.09      6.78 o 
   5   0   1      324.78      350.63     24.30 o 
   6   0   1       20.16       21.75      3.34 o 
   7   0   1        3.69        1.51      3.52 o 
   8   0   1        3.56        3.58      4.14 o 
   9   0   1       21.50       31.99      5.93 o 
  10   0   1       15.21       17.00      8.56 o 
  -9   1   1        0.20        0.02      5.20 o 
  -8   1   1      131.25      133.65      7.24 o 
  -7   1   1       59.81       60.93      5.11 o 
  -6   1   1        6.18        2.91      2.99 o 
  -5   1   1      176.89      153.91      9.56 o 
  -4   1   1      279.00      334.14      9.95 o 
  -3   1   1     3919.62     3854.84     60.57 o 
  -2   1   1      510.96      506.79      9.13 o 
  -1   1   1     3156.97     3142.37     48.69 o 
   0   1   1       15.08        4.50      1.59 o 
   1   1   1     6085.39     6102.12    104.90 o 
   2   1   1      449.06      487.38      6.97 o 
   3   1   1        4.69        2.75      1.49 o 
   4   1   1       36.75       34.45      2.67 o 
   5   1   1      218.13      212.44      6.33 o 
   6   1   1       82.23       77.77      4.56 o 
   7   1   1        8.47        4.46      3.66 o 
   8   1   1       76.11       82.53      6.14 o 
   9   1   1        0.46        0.15      5.14 o 
  10   1   1       23.95       18.07      6.63 o 
  -9   2   1        0.11        2.35      5.42 o 
  -8   2   1        7.82        5.46      4.88 o 
  -7   2   1       23.03       24.73      4.31 o 
  -6   2   1        1.02        1.74      3.21 o 
  -5   2   1        9.15       12.15      2.78 o 
  -4   2   1      272.12      249.45      6.52 o 
  -3   2   1       31.98       24.67      2.18 o 
  -2   2   1     3468.39     3447.11     53.96 o 
  -1   2   1      130.45      126.63      3.11 o 
   0   2   1     1370.40     1210.35     27.41 o 
   1   2   1      503.50      478.59     12.00 o 
   2   2   1      214.83      208.86      4.68 o 
   3   2   1        7.41       10.97      1.79 o 
   4   2   1      222.88      214.37      5.89 o 
   5   2   1      574.21      599.74     12.38 o 
   6   2   1      106.08      119.04      5.29 o 
   7   2   1        8.24        8.21      3.78 o 
   8   2   1        0.30       -0.14      4.31 o 
   9   2   1        0.73        4.96      4.93 o 
  10   2   1        2.25        5.10      5.99 o 
  -9   3   1        4.41        1.64      8.78 o 
  -8   3   1       52.22       52.06      5.86 o 
  -7   3   1       81.27       84.66      8.49 o 
  -6   3   1      224.99      233.70      7.73 o 
  -5   3   1      558.76      552.77     12.08 o 
  -4   3   1      772.41      789.40     14.97 o 
  -3   3   1      241.42      245.83      6.09 o 
  -2   3   1     2377.45     2362.84     37.77 o 
  -1   3   1     1173.39     1206.23     19.84 o 
   0   3   1     5442.48     5702.61    124.02 o 
   1   3   1       46.56       45.80      2.87 o 
   2   3   1      235.24      211.18      7.02 o 
   3   3   1       62.18       66.61      6.37 o 
   4   3   1        4.82        0.30      1.84 o 
   5   3   1        0.20        0.94      2.55 o 
   6   3   1        2.89        1.06      2.95 o 
   7   3   1      103.82      109.19      5.82 o 
   8   3   1       39.18       49.41      7.85 o 
   9   3   1       23.34       17.00      5.70 o 
  10   3   1       12.68        7.41      6.01 o 
  -9   4   1        7.49       10.82      9.88 o 
  -8   4   1        6.30        4.05      6.99 o 
  -7   4   1        8.18        7.33      4.55 o 
  -6   4   1       25.43       24.93      4.59 o 
  -5   4   1      199.91      215.35      7.05 o 
  -4   4   1      139.70      119.13      5.02 o 
  -3   4   1      119.09      132.85      4.71 o 
  -2   4   1       52.31       44.53      2.55 o 
  -1   4   1     2386.32     2205.93     35.43 o 
   0   4   1     1542.33     1597.38     36.77 o 
   1   4   1       74.70       62.48      3.79 o 
   2   4   1      853.11      829.34     20.91 o 
   3   4   1        0.15        0.75      1.72 o 
   4   4   1      346.38      342.49     10.60 o 
   5   4   1        1.03        3.70      2.13 o 
   6   4   1        0.02        1.82      3.07 o 
   7   4   1        0.36       -0.45      3.46 o 
   8   4   1       44.61       22.05     10.62 o 
   9   4   1        0.21        1.54      5.05 o 
  10   4   1       10.57       17.02      6.48 o 
  -8   5   1       34.20       30.15      9.34 o 
  -7   5   1       29.10       31.61      7.93 o 
  -6   5   1       21.66       22.28      4.46 o 
  -5   5   1      447.50      428.68     15.12 o 
  -4   5   1      223.04      224.45      6.92 o 
  -3   5   1      132.79      131.95      7.43 o 
  -2   5   1       14.06       20.94      2.45 o 
  -1   5   1      282.02      246.86      6.28 o 
   0   5   1     3393.46     3667.54     81.58 o 
   1   5   1      101.88       94.38      5.51 o 
   2   5   1      268.15      266.31      9.47 o 
   3   5   1      625.92      662.71     18.18 o 
   4   5   1       54.42       36.38      4.46 o 
   5   5   1        0.01        0.36      2.64 o 
   6   5   1       71.18       62.87      4.92 o 
   7   5   1       36.72       32.83      5.64 o 
   8   5   1      126.38      143.53     19.95 o 
   9   5   1        8.00        4.43      4.88 o 
  10   5   1       70.35       80.54      8.08 o 
  -8   6   1        3.17        3.47      8.94 o 
  -7   6   1        1.92        2.91      7.32 o 
  -6   6   1        5.08        3.81      6.27 o 
  -5   6   1       76.44       72.25      5.13 o 
  -4   6   1      424.84      416.61     10.17 o 
  -3   6   1       32.97       27.38      4.35 o 
  -2   6   1      507.88      484.42     34.88 o 
  -1   6   1     1615.67     1616.29     27.42 o 
   0   6   1      809.07      884.01     16.30 o 
   1   6   1        0.91        1.03      2.73 o 
   2   6   1     1132.99     1151.41     28.83 o 
   3   6   1       12.43        9.92      3.58 o 
   4   6   1       29.42       29.32      4.79 o 
   5   6   1       14.93       14.67      4.61 o 
   6   6   1        0.09        1.43      3.45 o 
   7   6   1        7.72        9.52      4.26 o 
   8   6   1       87.73       70.32      6.63 o 
   9   6   1       66.28       68.61      6.76 o 
  10   6   1       24.06       37.21      6.84 o 
  -7   7   1        1.52        3.79      8.11 o 
  -6   7   1       19.67       14.43      6.59 o 
  -5   7   1        0.05       -1.72      5.04 o 
  -4   7   1        0.41        0.20      3.34 o 
  -3   7   1      208.41      215.35     12.08 o 
  -2   7   1        1.46        7.37      2.74 o 
  -1   7   1       60.10       67.23      3.93 o 
   0   7   1       11.17        5.85      3.12 o 
   1   7   1      506.46      566.09     16.84 o 
   2   7   1      563.37      670.60     19.15 o 
   3   7   1       34.30       38.44      4.88 o 
   4   7   1        1.10        0.25      3.87 o 
   5   7   1       28.52       25.63      5.60 o 
   6   7   1      134.41      117.89      8.76 o 
   7   7   1        0.68       -0.38      6.32 o 
   8   7   1       26.98       28.60      7.59 o 
   9   7   1        0.01        0.09      5.91 o 
  10   7   1       48.99       45.58      7.24 o 
  -7   8   1        0.57        1.70      9.03 o 
  -6   8   1       15.26        9.52      7.84 o 
  -5   8   1        2.66        1.97      6.29 o 
  -4   8   1        9.94        7.41      5.69 o 
  -3   8   1       26.39       19.45      7.28 o 
  -2   8   1      498.33      453.93     29.06 o 
  -1   8   1       13.37       15.80      3.54 o 
   0   8   1      389.59      434.97     10.51 o 
   1   8   1        8.18       11.51      4.73 o 
   2   8   1      302.15      344.35     12.92 o 
   3   8   1        0.25        1.68      4.41 o 
   4   8   1       40.87        1.37      4.28 o 
   5   8   1       20.05       24.17      6.09 o 
   6   8   1       14.34       25.42      6.85 o 
   7   8   1       15.40        7.28      6.20 o 
   8   8   1        0.21        1.64      7.03 o 
   9   8   1       22.22       25.06      9.05 o 
  -6   9   1        5.21        5.08      8.31 o 
  -5   9   1        5.54        3.92      7.26 o 
  -4   9   1       98.10      106.17      8.96 o 
  -3   9   1       47.82       65.77      7.77 o 
  -2   9   1        4.77        3.91      3.43 o 
  -1   9   1        1.70        1.09      3.28 o 
   0   9   1      344.88      364.26     10.17 o 
   1   9   1      131.23      166.90      9.93 o 
   2   9   1       73.97       80.79      7.21 o 
   3   9   1       11.50        9.56      5.33 o 
   4   9   1       11.04       11.47      5.20 o 
   5   9   1       14.38        8.20      5.73 o 
   6   9   1       20.20       13.06      6.14 o 
   7   9   1        0.12       -1.28      6.56 o 
   8   9   1        0.43        0.83      8.15 o 
   9   9   1        0.53        2.73      9.36 o 
  -5  10   1        7.67        5.55      8.24 o 
  -4  10   1       17.76       17.83      7.10 o 
  -3  10   1       91.38       90.04      8.78 o 
  -2  10   1       76.78       65.15      8.07 o 
  -1  10   1        3.32        1.73      4.02 o 
   0  10   1      317.19      385.16     11.01 o 
   1  10   1        9.80        1.38      3.64 o 
   2  10   1      146.43      134.03      8.92 o 
   3  10   1        5.62        3.31      5.13 o 
   4  10   1      187.96      223.48     11.83 o 
   5  10   1        3.52        5.22      5.98 o 
   6  10   1       43.50       46.19      8.87 o 
   7  10   1       47.72       40.21      8.71 o 
   8  10   1       13.11       26.99      9.81 o 
  -4  11   1       30.75       28.00      8.20 o 
  -3  11   1       19.12       21.62      8.44 o 
  -2  11   1        0.02       -1.48      7.26 o 
  -1  11   1        2.50       -2.93      6.05 o 
   0  11   1      164.01      171.91      8.12 o 
   1  11   1      244.09      284.56      9.75 o 
   2  11   1       31.52       33.22      6.94 o 
   3  11   1       24.29       24.55      6.47 o 
   4  11   1        0.50        2.13      6.79 o 
   5  11   1        9.18        2.33      7.10 o 
   6  11   1        4.68        3.36      7.19 o 
   7  11   1        2.52        0.20      8.91 o 
   8  11   1        9.34        7.50      9.32 o 
  -3  12   1       47.78       57.95      9.72 o 
  -2  12   1       11.57       15.72      9.12 o 
  -1  12   1       65.00       84.75     10.53 o 
   0  12   1       19.31       21.06      7.64 o 
   1  12   1       27.25       32.55      7.47 o 
   2  12   1        0.42        0.83      7.41 o 
   3  12   1       12.91       12.32      7.53 o 
   4  12   1        2.47        0.16      7.35 o 
   5  12   1       31.67       21.24      8.71 o 
   6  12   1       53.13       44.62      9.14 o 
   7  12   1       17.34       17.38      9.32 o 
  -2  13   1        3.55        4.77      8.76 o 
  -1  13   1       25.37       29.12      9.88 o 
   0  13   1       40.83       41.06      9.95 o 
   1  13   1        1.67        2.37      7.79 o 
   2  13   1        4.95        4.65      5.21 o 
   3  13   1        0.79        0.18      7.53 o 
   4  13   1        4.08        3.90      7.48 o 
   5  13   1        0.27        1.57      8.89 o 
   6  13   1        8.94        5.35      9.79 o 
   0  14   1        0.04       -2.33      8.38 o 
   1  14   1        1.26       -1.12      8.85 o 
   2  14   1        0.11       -0.85      6.99 o 
   3  14   1        0.02       -1.39      9.52 o 
   4  14   1        2.74       -3.23      9.61 o 
  -3 -14   2        4.92        8.60      6.11 o 
  -2 -14   2        3.75        3.27      7.01 o 
  -1 -14   2        4.77        4.91      8.11 o 
  -5 -13   2       26.20       26.54      9.59 o 
  -4 -13   2      122.93      124.86     11.65 o 
  -3 -13   2       13.23        8.56      6.09 o 
  -2 -13   2       24.42       25.83      7.62 o 
  -1 -13   2        2.10        2.73      7.15 o 
   0 -13   2       22.42       11.33      7.97 o 
   1 -13   2        3.42        1.55      8.33 o 
   2 -13   2        0.00       -2.22     10.03 o 
  -7 -12   2        4.59        5.02     10.28 o 
  -6 -12   2        4.38        1.30      9.27 o 
  -5 -12   2       10.38       17.76      8.49 o 
  -4 -12   2        0.06        0.20      7.39 o 
  -3 -12   2       26.81       28.60      7.66 o 
  -2 -12   2        0.37       -0.02      5.26 o 
  -1 -12   2       29.05        4.37      6.88 o 
   0 -12   2       10.96       -0.36      6.92 o 
   1 -12   2        0.03        0.45      7.97 o 
   2 -12   2       15.42        5.94      7.79 o 
   3 -12   2        2.28        5.85      9.47 o 
  -7 -11   2       27.26       27.71     10.17 o 
  -6 -11   2       27.95       24.42      8.83 o 
  -5 -11   2      256.24      278.78     15.47 o 
  -4 -11   2      180.90      207.71     12.82 o 
  -3 -11   2       25.99       32.99      7.10 o 
  -2 -11   2       19.16       17.24      4.78 o 
  -1 -11   2       49.55       54.26      7.55 o 
   0 -11   2       25.80       17.85      6.72 o 
   1 -11   2        3.51        1.86      7.03 o 
   2 -11   2        2.54        0.09      7.55 o 
   3 -11   2        3.85        0.63      7.01 o 
   4 -11   2       22.95       16.37      8.20 o 
  -8 -10   2        0.94       -2.22     10.12 o 
  -7 -10   2        2.87        1.64      8.00 o 
  -6 -10   2        0.31       -0.27      6.76 o 
  -5 -10   2        0.22       -0.47      5.78 o 
  -4 -10   2        6.93        6.16      6.50 o 
  -3 -10   2        6.30        8.65      5.64 o 
  -2 -10   2       45.84       43.86      6.68 o 
  -1 -10   2       43.06       44.11      4.75 o 
   0 -10   2       87.05       96.34      8.85 o 
   1 -10   2       12.55       10.21      6.16 o 
   2 -10   2       27.05       21.46      6.63 o 
   3 -10   2        0.13        0.99      6.90 o 
   4 -10   2       11.18        5.64      6.74 o 
   5 -10   2        0.07        2.17      8.18 o 
  -9  -9   2       27.58       51.05     12.01 o 
  -8  -9   2        3.51        5.55      8.87 o 
  -7  -9   2        7.92        9.27      8.74 o 
  -6  -9   2      146.70      170.45     12.19 o 
  -5  -9   2       54.15       36.81      7.44 o 
  -4  -9   2      161.60      191.20     10.38 o 
  -3  -9   2       61.37       16.73      5.09 o 
  -2  -9   2       43.28       43.57      5.76 o 
  -1  -9   2       18.99       18.84      3.62 o 
   0  -9   2      220.42      260.30      8.42 o 
   1  -9   2       39.50       30.35      6.07 o 
   2  -9   2       37.87       32.75      6.29 o 
   3  -9   2       58.28       72.83      7.82 o 
   4  -9   2       20.48       23.12      6.65 o 
   5  -9   2       35.42       31.38      7.64 o 
   6  -9   2        0.15        0.60      7.50 o 
  -9  -8   2        3.83        3.65     10.53 o 
  -8  -8   2       10.23       12.14      9.61 o 
  -7  -8   2       24.70       32.84      8.94 o 
  -6  -8   2       20.85       10.37      6.45 o 
  -5  -8   2      201.84      209.22     11.50 o 
  -4  -8   2        7.60        6.05      5.22 o 
  -3  -8   2      566.94      560.45     17.51 o 
  -2  -8   2       46.55       48.03      5.60 o 
  -1  -8   2      649.69      706.30     14.40 o 
   0  -8   2        7.97        4.21      3.52 o 
   1  -8   2        3.47       -0.43      4.10 o 
   2  -8   2       16.96       14.54      4.88 o 
   3  -8   2      165.05      169.75     10.08 o 
   4  -8   2        0.22        0.45      5.20 o 
   5  -8   2        0.38        0.96      5.73 o 
   6  -8   2       19.57       29.88      7.77 o 
   7  -8   2        4.16        1.55      8.89 o 
  -9  -7   2       36.26       56.30      7.81 o 
  -8  -7   2       13.23        8.85      8.24 o 
  -7  -7   2       10.85       12.43      6.63 o 
  -6  -7   2      132.40      136.93     10.02 o 
  -5  -7   2      564.74      588.12     19.59 o 
  -4  -7   2       48.49       59.79      6.27 o 
  -3  -7   2        3.08        4.23      3.83 o 
  -2  -7   2       29.87       23.68      4.23 o 
  -1  -7   2      218.84      236.52      9.46 o 
   0  -7   2      799.98      903.79     16.96 o 
   1  -7   2       78.27       81.73      5.16 o 
   2  -7   2      159.80      145.20      9.21 o 
   3  -7   2        0.09        1.01      4.35 o 
   4  -7   2      755.42      728.90     22.77 o 
   5  -7   2        7.20        3.34      5.22 o 
   6  -7   2        1.28        2.35      6.83 o 
   7  -7   2        1.52        1.77      7.17 o 
  -9  -6   2        2.43       -1.30      8.13 o 
  -8  -6   2       38.29       35.30      9.00 o 
  -7  -6   2       58.61       66.15      8.29 o 
  -6  -6   2      124.46      118.96      9.37 o 
  -5  -6   2      140.99      142.37      8.96 o 
  -4  -6   2        7.59        9.48      3.06 o 
  -3  -6   2      274.52      270.27     10.74 o 
  -2  -6   2      479.40      514.17     15.02 o 
   0  -6   2      145.17      157.02      5.08 o 
   1  -6   2      636.39      629.34     12.13 o 
   2  -6   2       82.10       69.87      3.42 o 
   3  -6   2       19.29       22.49      4.35 o 
   4  -6   2       18.65       17.20      4.66 o 
   5  -6   2       87.94       93.83      7.82 o 
   6  -6   2        0.52        0.67      6.16 o 
   7  -6   2        0.14       -1.10      6.65 o 
   8  -6   2        7.14        4.17      8.22 o 
 -10  -5   2        7.01       10.71      6.84 o 
  -9  -5   2       72.06       91.55      8.60 o 
  -8  -5   2        8.24        2.27      4.80 o 
  -7  -5   2      156.20      159.77      9.13 o 
  -6  -5   2      626.91      682.03     21.93 o 
  -5  -5   2       94.69       67.76      6.43 o 
  -4  -5   2        1.35        0.34      3.52 o 
  -3  -5   2      141.68      155.30      7.58 o 
  -2  -5   2      180.14      159.02      7.17 o 
  -1  -5   2        4.56        7.53      2.51 o 
   0  -5   2       74.03       77.93      3.43 o 
   1  -5   2      252.58      283.29      6.45 o 
   2  -5   2       17.75       15.82      2.16 o 
   3  -5   2      633.29      654.35     12.79 o 
   4  -5   2       67.41       68.76      6.32 o 
   5  -5   2       45.57       37.23      6.14 o 
   6  -5   2       41.84       45.27      6.83 o 
   7  -5   2        9.73        8.13      7.15 o 
   8  -5   2        6.94       12.21      7.73 o 
 -10  -4   2        0.44        0.02      6.32 o 
  -9  -4   2        4.74        1.22      5.15 o 
  -8  -4   2        0.72       -0.61      4.79 o 
  -7  -4   2       89.16       93.16      6.13 o 
  -6  -4   2       15.74       17.19      3.77 o 
  -5  -4   2      369.00      368.58      9.30 o 
  -4  -4   2      152.13      132.18      7.33 o 
  -3  -4   2      175.87      163.57      7.22 o 
  -2  -4   2     3185.67     3239.21     72.41 o 
  -1  -4   2     1227.71     1217.88     28.53 o 
   0  -4   2      423.55      456.48     15.96 o 
   1  -4   2        0.50        3.51      2.30 o 
   2  -4   2      159.17      127.94      3.73 o 
   3  -4   2      190.19      218.38      5.61 o 
   4  -4   2        1.32        1.93      2.35 o 
   5  -4   2        6.07        7.10      4.75 o 
   6  -4   2      119.98      117.34      8.63 o 
   7  -4   2        0.00        1.21      5.89 o 
   8  -4   2       17.38        2.06      7.79 o 
   9  -4   2        0.48       -3.49      9.30 o 
 -10  -3   2       12.68        9.87      6.49 o 
  -9  -3   2       26.97       28.33      5.90 o 
  -8  -3   2       67.85       71.47      6.35 o 
  -7  -3   2       77.25       74.29      5.45 o 
  -6  -3   2       67.44       64.62      4.62 o 
  -5  -3   2      230.39      224.20      6.93 o 
  -4  -3   2       70.64       64.97      3.56 o 
  -3  -3   2      431.33      470.54     13.72 o 
  -2  -3   2      155.01      163.15      6.44 o 
  -1  -3   2       20.92       22.31      2.31 o 
   0  -3   2      488.95      473.82      8.49 o 
   1  -3   2        3.38        1.31      1.00 o 
   2  -3   2        5.98       10.28      1.35 o 
   3  -3   2      518.61      576.47     10.83 o 
   4  -3   2        8.66        4.69      2.14 o 
   5  -3   2      197.13      220.77      9.01 o 
   6  -3   2       11.02        2.98      4.57 o 
   7  -3   2        1.76        1.30      5.44 o 
   8  -3   2       57.77       52.82      8.33 o 
   9  -3   2        9.09       15.28      9.38 o 
 -10  -2   2        1.57        1.29      6.21 o 
  -9  -2   2        2.82        0.73      5.17 o 
  -8  -2   2        0.04        1.00      4.62 o 
  -7  -2   2      126.43      148.01      8.14 o 
  -6  -2   2        9.02        7.25      3.05 o 
  -5  -2   2      242.01      253.32      9.08 o 
  -4  -2   2      234.67      233.06      4.65 o 
  -3  -2   2     2468.08     2567.87     33.49 o 
  -2  -2   2     2257.31     2113.64     47.92 o 
  -1  -2   2     1343.28     1316.52     30.09 o 
   0  -2   2     3660.05     3632.19    103.36 o 
   1  -2   2      303.29      339.97      9.34 o 
   2  -2   2      130.55      131.28      3.25 o 
   3  -2   2       82.26       90.81      3.34 o 
   4  -2   2        5.30        9.98      2.08 o 
   5  -2   2        2.58        3.72      2.53 o 
   6  -2   2      141.14      145.82      8.92 o 
   7  -2   2        5.75        3.09      5.31 o 
   8  -2   2       72.10       82.31      9.63 o 
   9  -2   2       10.17        5.91      8.51 o 
 -10  -1   2       11.34        6.27      6.74 o 
  -9  -1   2       72.99       80.90      6.90 o 
  -8  -1   2      139.91      148.96      8.75 o 
  -7  -1   2      134.15      151.48      6.80 o 
  -6  -1   2      107.26      122.53      7.63 o 
  -5  -1   2      118.85      109.46      7.51 o 
  -4  -1   2       37.84       41.46      2.18 o 
  -3  -1   2       18.76       15.25      1.34 o 
  -2  -1   2      956.53      926.58     12.62 o 
  -1  -1   2       44.87       53.85      2.80 o 
   0  -1   2       79.62       78.02      2.78 o 
   1  -1   2     1636.30     1506.79     34.20 o 
   2  -1   2       87.34       77.33      2.34 o 
   3  -1   2        0.84        0.29      1.35 o 
   4  -1   2      563.22      533.50     10.59 o 
   5  -1   2       77.66       80.99      6.59 o 
   6  -1   2        0.37        0.71      2.84 o 
   7  -1   2        3.41        1.28      3.76 o 
   8  -1   2       12.69       13.19      6.25 o 
   9  -1   2       69.95       83.92     10.53 o 
  10  -1   2        1.18        0.67      9.50 o 
 -10   0   2        9.15        6.61      6.80 o 
  -9   0   2        2.44        1.17      5.18 o 
  -8   0   2       45.17       54.66      5.77 o 
  -7   0   2       13.26       12.02      4.08 o 
  -6   0   2      147.68      138.32     23.37 o 
  -5   0   2      337.93      328.29     11.18 o 
  -4   0   2     1395.06     1401.70     32.65 o 
  -3   0   2      825.92      926.89     12.97 o 
  -2   0   2      284.01      289.63     13.94 o 
  -1   0   2      323.28      316.21      4.67 o 
   0   0   2       51.80       62.07      1.97 o 
   1   0   2     6937.30     6662.21    103.10 o 
   2   0   2      102.35       60.76      2.87 o 
   3   0   2       92.81       91.77      3.21 o 
   4   0   2      208.40      212.90      5.64 o 
   5   0   2       16.78       15.75      1.92 o 
   6   0   2        0.91        0.46      2.76 o 
   7   0   2        0.04        0.44      3.37 o 
   8   0   2       40.11       35.09      5.59 o 
   9   0   2        2.46       -0.49      6.81 o 
  10   0   2       31.25       31.87     10.26 o 
  -9   1   2      171.84      179.11      9.11 o 
  -8   1   2       77.74       85.02      6.04 o 
  -7   1   2        0.59        1.13      3.85 o 
  -6   1   2       37.76       23.91      3.77 o 
  -5   1   2       13.24       17.07      2.91 o 
  -4   1   2       32.02       25.88      2.62 o 
  -3   1   2      788.44      793.81     20.39 o 
  -2   1   2     4039.59     3853.39     60.03 o 
  -1   1   2     2323.67     2181.68     28.04 o 
   0   1   2     4534.21     4332.23     67.21 o 
   1   1   2    10535.78    10600.21    311.69 o 
   2   1   2      444.46      387.19     13.70 o 
   3   1   2       72.67       80.85      2.35 o 
   4   1   2      660.93      692.20     19.34 o 
   5   1   2      922.51      990.67     26.12 o 
   6   1   2       58.25       60.75      4.17 o 
   7   1   2       11.29       18.28      3.87 o 
   8   1   2        1.20        0.91      4.30 o 
   9   1   2       13.77       12.31      5.14 o 
  10   1   2        0.94        1.55      7.88 o 
  -9   2   2        2.16        0.06      5.54 o 
  -8   2   2       91.08      104.36      6.97 o 
  -7   2   2       12.26       11.40      4.05 o 
  -6   2   2      189.18      180.83      9.10 o 
  -5   2   2      177.40      156.08      5.82 o 
  -4   2   2     1584.36     1631.28     27.63 o 
  -3   2   2      348.41      352.08      7.60 o 
  -2   2   2     1582.14     1415.09     24.21 o 
  -1   2   2      118.72       99.00      4.48 o 
   0   2   2    16170.39    16058.22    346.36 o 
   1   2   2     1316.85     1276.53     16.94 o 
   2   2   2      264.76      246.66      4.29 o 
   3   2   2     1083.39     1042.90     14.43 o 
   4   2   2      317.77      299.99      5.39 o 
   5   2   2       33.32       34.66      3.17 o 
   6   2   2       12.32       12.61      3.20 o 
   7   2   2      312.56      308.35     14.92 o 
   8   2   2       14.76       15.83      4.50 o 
   9   2   2        3.90        3.36      4.87 o 
  10   2   2        6.41        8.97      5.64 o 
  -9   3   2       55.13       70.23     10.69 o 
  -8   3   2       15.39       12.96      5.46 o 
  -7   3   2       38.35       39.42      9.58 o 
  -6   3   2      169.59      165.68      9.82 o 
  -5   3   2      534.78      536.89     11.92 o 
  -4   3   2      155.10      155.71      7.99 o 
  -3   3   2     1907.34     1718.57     28.60 o 
  -2   3   2        2.89        1.29      1.50 o 
  -1   3   2     1410.95     1433.63     23.40 o 
   0   3   2     1457.52     1444.63     33.35 o 
   1   3   2       14.10       16.71      2.17 o 
   2   3   2      515.23      482.35     10.61 o 
   3   3   2     1488.70     1448.46     24.34 o 
   4   3   2     1085.25     1187.30     25.92 o 
   5   3   2        0.75        0.30      2.32 o 
   6   3   2        7.83        8.54      3.13 o 
   7   3   2        0.30        0.22      3.52 o 
   8   3   2        5.34        1.86      4.23 o 
   9   3   2        3.93        1.80      4.91 o 
  10   3   2        2.36        5.00      4.66 o 
  -8   4   2       12.05       16.97      5.94 o 
  -7   4   2        1.32        2.02      4.54 o 
  -6   4   2      320.66      337.09      9.80 o 
  -5   4   2      216.49      222.63      7.42 o 
  -4   4   2      503.92      504.11     33.09 o 
  -3   4   2      395.97      415.94      9.08 o 
  -2   4   2      372.19      365.56      7.89 o 
  -1   4   2     1136.45     1201.21     20.26 o 
   0   4   2     2182.95     2222.19     50.50 o 
   1   4   2      110.70      101.10      5.27 o 
   2   4   2      383.29      428.14     12.51 o 
   3   4   2     1905.57     1792.28     29.80 o 
   4   4   2      259.39      242.96      6.61 o 
   5   4   2      236.60      254.07     10.93 o 
   6   4   2       15.51       15.37      3.42 o 
   7   4   2      290.48      311.15     15.92 o 
   8   4   2       31.20       31.58      9.89 o 
   9   4   2       31.18       33.26      5.67 o 
  10   4   2        0.93        3.84      5.77 o 
  -8   5   2        1.17        3.23      8.53 o 
  -7   5   2        0.03       -0.66      4.98 o 
  -6   5   2        7.60        5.38      4.25 o 
  -5   5   2      204.98      195.51     26.69 o 
  -4   5   2       12.83       19.67      3.27 o 
  -3   5   2       26.83       25.23      2.92 o 
  -2   5   2      184.35      174.71      5.40 o 
  -1   5   2     2300.30     2345.66     38.10 o 
   0   5   2     1683.01     1773.42     41.50 o 
   1   5   2     2260.03     2314.88     53.23 o 
   2   5   2       12.39       21.26      3.34 o 
   4   5   2        0.05        0.37      2.23 o 
   5   5   2        1.79        2.07      2.59 o 
   6   5   2        7.25        8.77      3.23 o 
   7   5   2      250.50      245.80      8.63 o 
   8   5   2       10.87        7.62      4.79 o 
   9   5   2       48.32       47.61      6.32 o 
  10   5   2       56.25       63.30     11.49 o 
  -7   6   2       30.35       28.25      8.42 o 
  -6   6   2       19.98       11.60      4.76 o 
  -5   6   2        2.61        1.42      3.47 o 
  -4   6   2      141.98      134.92      8.10 o 
  -3   6   2        0.44        0.99      2.49 o 
  -2   6   2        0.43        0.58      2.34 o 
  -1   6   2      216.44      220.71      6.24 o 
   0   6   2      215.45      231.43      6.42 o 
   1   6   2      646.57      721.02     19.73 o 
   2   6   2      203.68      218.96      9.28 o 
   3   6   2       66.97       79.09      5.71 o 
   4   6   2       24.40       35.71      4.84 o 
   5   6   2        0.47       -1.05      3.70 o 
   6   6   2      102.25       92.53      5.35 o 
   7   6   2       22.14       19.85      4.32 o 
   8   6   2       17.28       22.33      5.12 o 
   9   6   2        5.77        3.53      5.13 o 
  10   6   2       42.37       36.83      9.16 o 
  -7   7   2        4.40        0.47      8.26 o 
  -6   7   2        0.09        0.74      6.94 o 
  -5   7   2        2.11        2.62      4.09 o 
  -4   7   2       87.05       83.42      5.20 o 
  -3   7   2      228.92      232.30      7.30 o 
  -2   7   2       17.14       24.34      3.09 o 
  -1   7   2      714.84      735.04     14.58 o 
   0   7   2      248.25      292.95      8.06 o 
   1   7   2      179.06      183.05      9.17 o 
   2   7   2        3.10        2.89      3.76 o 
   3   7   2       83.55       73.76      5.98 o 
   4   7   2        0.38        0.90      4.30 o 
   5   7   2       25.45       33.51      5.51 o 
   6   7   2      170.02      186.79     10.98 o 
   7   7   2      405.15      372.77     15.63 o 
   8   7   2       16.28       19.62      5.09 o 
   9   7   2        7.23        0.89      5.26 o 
  10   7   2       30.07       29.06      6.98 o 
  -7   8   2       12.59       10.17      9.07 o 
  -6   8   2        8.36       14.27      8.11 o 
  -5   8   2       55.87       48.01      7.95 o 
  -4   8   2        0.84        0.76      4.11 o 
  -3   8   2        6.71        6.03      3.59 o 
  -2   8   2       16.09        8.85      3.26 o 
  -1   8   2       28.91       27.00      3.67 o 
   0   8   2        0.25        0.57      3.07 o 
   1   8   2        6.48        7.08      4.64 o 
   2   8   2      103.46      112.91      7.33 o 
   3   8   2       24.48       26.34      5.11 o 
   4   8   2       12.92       16.42      4.77 o 
   5   8   2       55.05       34.86      6.23 o 
   6   8   2        0.01        1.25      5.20 o 
   7   8   2        0.27        1.90      5.62 o 
   8   8   2       38.23       29.64      7.68 o 
   9   8   2        6.81       11.04      7.91 o 
  -6   9   2        0.83        0.78      8.58 o 
  -5   9   2       14.54       13.19      7.59 o 
  -4   9   2       18.03       15.63      6.83 o 
  -3   9   2       80.21       91.40      5.88 o 
  -2   9   2       35.01       41.58      4.52 o 
  -1   9   2      213.71      236.22     10.88 o 
   0   9   2       10.88       13.76      3.97 o 
   1   9   2        0.09        2.33      4.57 o 
   2   9   2       55.20       51.57      6.23 o 
   3   9   2        0.37       -0.18      5.04 o 
   4   9   2       10.52        6.90      5.47 o 
   5   9   2       16.93       16.35      5.82 o 
   7   9   2       79.58       66.36      9.41 o 
   8   9   2       23.17       20.03      8.62 o 
   9   9   2        1.36        2.60      7.88 o 
  -5  10   2        3.87        4.99      8.31 o 
  -4  10   2       19.00       11.92      7.53 o 
  -3  10   2        1.77       -1.39      6.52 o 
  -2  10   2        8.42       11.33      4.23 o 
  -1  10   2        0.21        1.39      4.04 o 
   0  10   2       21.15        8.34      7.63 o 
   1  10   2       13.97       12.84      4.83 o 
   2  10   2       35.95       36.80      6.52 o 
   3  10   2       74.25       67.41      7.89 o 
   4  10   2      123.50      142.77      9.81 o 
   5  10   2       53.70       55.85      7.62 o 
   6  10   2        3.06       -0.69      6.16 o 
   7  10   2        2.17        0.31      7.28 o 
   8  10   2        3.90        5.38      8.24 o 
   9  10   2        4.29        5.47      8.96 o 
  -4  11   2       30.04       22.69      9.09 o 
  -3  11   2       19.63       20.83      8.09 o 
  -2  11   2       17.36       25.45      7.17 o 
  -1  11   2       22.81       22.44      5.26 o 
   0  11   2        4.02       -0.64      4.40 o 
   1  11   2       38.70       34.12      9.46 o 
   2  11   2        1.33        0.09      6.67 o 
   3  11   2       16.71       11.33      6.09 o 
   4  11   2       52.61       52.91      8.38 o 
   5  11   2       59.97       42.03      8.58 o 
   6  11   2      160.31      146.30     12.06 o 
   7  11   2        2.20        2.35      7.84 o 
   8  11   2       38.92       32.05     11.02 o 
  -3  12   2        0.06       -0.25      8.80 o 
  -2  12   2        8.57       16.31      7.86 o 
  -1  12   2        0.80       -0.49      7.75 o 
   0  12   2        6.10        7.04      5.27 o 
   1  12   2        7.02        8.06      5.30 o 
   2  12   2       17.12       22.94      7.55 o 
   3  12   2        1.61        1.16      7.50 o 
   4  12   2        3.85        2.69      7.59 o 
   5  12   2      111.99      121.90     11.67 o 
   6  12   2        3.79        1.25      7.73 o 
   7  12   2       28.23       36.71     10.48 o 
  -2  13   2       35.54       32.32     10.73 o 
  -1  13   2       19.04       25.09      9.81 o 
   0  13   2       69.69       63.22     10.53 o 
   1  13   2        0.16        2.42      5.65 o 
   2  13   2       12.51        4.68      5.45 o 
   3  13   2        0.00        1.21      7.86 o 
   4  13   2        8.58        2.17      8.74 o 
   5  13   2        9.62        9.54      9.00 o 
   6  13   2       12.41        5.26      8.83 o 
   0  14   2        0.45        1.12      9.72 o 
   1  14   2        4.22        0.81      9.16 o 
   2  14   2        0.60        2.24      6.12 o 
   3  14   2        2.29        1.21      9.86 o 
   4  14   2       35.63       44.91     10.35 o 
  -5 -13   3        0.03        0.45      8.91 o 
  -3 -13   3        0.01        0.45      5.20 o 
  -2 -13   3       34.13       20.76      7.24 o 
  -1 -13   3       23.31       25.60      8.74 o 
   0 -13   3        0.20       -1.50      7.88 o 
   1 -13   3       12.93       16.69      8.85 o 
  -6 -12   3        0.21        1.34      8.31 o 
  -5 -12   3        0.44        3.29      8.56 o 
  -4 -12   3        7.89        6.07      7.57 o 
  -2 -12   3        3.03        0.65      5.62 o 
  -1 -12   3        6.55        8.09      6.85 o 
   0 -12   3        1.05        0.31      7.44 o 
   1 -12   3        5.44        6.45      8.49 o 
   2 -12   3       15.69        5.98      8.98 o 
   3 -12   3        0.08       -0.07      8.49 o 
  -7 -11   3        2.35        0.02      8.49 o 
  -6 -11   3        1.48       -1.34      8.22 o 
  -5 -11   3        2.75        1.05      6.63 o 
  -4 -11   3        4.95        6.67      7.17 o 
  -3 -11   3       23.72       23.88      6.92 o 
  -2 -11   3       40.45       43.32      6.94 o 
  -1 -11   3        0.87       -0.92      5.91 o 
   0 -11   3       49.88       37.81      7.55 o 
   1 -11   3        1.33        1.08      6.52 o 
   2 -11   3        0.33       -0.13      6.97 o 
   3 -11   3       10.38        4.17      7.44 o 
   4 -11   3        0.16        2.44      8.87 o 
  -8 -10   3       14.11       10.06     11.11 o 
  -7 -10   3        5.46        2.91      9.50 o 
  -6 -10   3        1.57        0.16      7.97 o 
  -5 -10   3       13.54       10.17      6.41 o 
  -4 -10   3       83.44      101.13      8.92 o 
  -3 -10   3        1.36        2.33      5.82 o 
  -2 -10   3       10.55       14.85      6.03 o 
  -1 -10   3       20.06       19.47      5.87 o 
   0 -10   3       48.00       57.84      7.71 o 
   1 -10   3       18.68       43.39      7.95 o 
   2 -10   3       12.02        6.70      6.05 o 
   3 -10   3        0.07        0.74      5.98 o 
   4 -10   3        1.71        0.31      6.72 o 
   5 -10   3        2.73        3.05      7.68 o 
  -8  -9   3        3.63       -0.52     10.28 o 
  -7  -9   3       15.02       18.05      9.47 o 
  -6  -9   3        5.08        2.73      7.68 o 
  -5  -9   3      159.59      148.35     10.85 o 
  -4  -9   3       32.54       25.29      6.38 o 
  -3  -9   3      118.69       99.24      7.66 o 
  -2  -9   3      298.11      318.19     12.62 o 
  -1  -9   3        0.17       -0.15      3.28 o 
   0  -9   3      224.35      212.42     12.33 o 
   1  -9   3       29.47       39.45      6.52 o 
   2  -9   3      213.35      226.73     13.07 o 
   3  -9   3       19.26       12.68      6.05 o 
   4  -9   3        0.05       -0.18      6.05 o 
   5  -9   3        0.20       -1.30      7.17 o 
   6  -9   3        4.68        2.69      8.56 o 
  -9  -8   3        6.35       13.51     12.07 o 
  -8  -8   3        9.91       12.14      9.36 o 
  -7  -8   3        3.06        8.65      7.95 o 
  -6  -8   3       24.00       30.67      7.53 o 
  -5  -8   3       50.59       47.63      7.77 o 
  -4  -8   3      168.97      146.57      9.41 o 
  -3  -8   3        0.01        0.45      4.55 o 
  -2  -8   3      723.73      769.32     21.42 o 
  -1  -8   3       15.12       16.52      3.86 o 
   0  -8   3       80.52       78.33      4.52 o 
   1  -8   3        7.23        6.14      4.61 o 
   2  -8   3      154.92      136.09      8.76 o 
   3  -8   3       19.77       23.43      5.76 o 
   4  -8   3        8.07        7.64      5.49 o 
   5  -8   3        0.01        2.89      6.07 o 
   6  -8   3        8.01       14.47      8.06 o 
   7  -8   3        2.24        0.81      8.89 o 
  -9  -7   3        0.24       -2.87      8.29 o 
  -8  -7   3       93.97       88.49     11.25 o 
  -7  -7   3      317.98      336.97     16.01 o 
  -6  -7   3      416.24      417.54     17.27 o 
  -5  -7   3      406.04      375.36     15.18 o 
  -4  -7   3      298.09      319.34     13.27 o 
  -3  -7   3       12.39        9.05      4.57 o 
  -2  -7   3      254.61      263.45     10.34 o 
  -1  -7   3       19.32       24.08      3.06 o 
   0  -7   3       21.14       18.13      2.92 o 
   1  -7   3       41.04       37.93      5.44 o 
   2  -7   3       51.64       52.94      6.03 o 
   3  -7   3      127.25      126.96      8.16 o 
   4  -7   3       11.19       19.08      5.85 o 
   5  -7   3       27.88       32.17      6.45 o 
   6  -7   3        1.02        0.58      6.20 o 
   7  -7   3       46.14       33.31      8.47 o 
  -9  -6   3       71.82       96.26     12.50 o 
  -8  -6   3       16.97        8.22      8.31 o 
  -7  -6   3      147.77      162.05     11.27 o 
  -6  -6   3        0.60       -0.22      5.33 o 
  -5  -6   3      473.96      483.01     16.89 o 
  -4  -6   3        0.18        0.40      3.79 o 
  -3  -6   3      230.82      230.03      9.44 o 
  -2  -6   3      304.29      291.46     10.47 o 
  -1  -6   3       84.60       94.96      5.80 o 
   0  -6   3       66.59       74.60      3.51 o 
   1  -6   3      396.32      459.49     12.60 o 
   2  -6   3      278.75      269.15     11.10 o 
   3  -6   3        1.40       -1.41      3.58 o 
   4  -6   3        9.02        6.29      4.46 o 
   5  -6   3        2.15        3.49      5.15 o 
   6  -6   3        4.93        3.79      5.82 o 
   7  -6   3       11.25       10.42      7.88 o 
   8  -6   3        0.04       -0.27      8.11 o 
  -9  -5   3       20.71       17.92      6.15 o 
  -8  -5   3      169.82      182.25      8.63 o 
  -7  -5   3       16.15       17.11      6.94 o 
  -6  -5   3      295.54      285.07     13.07 o 
  -5  -5   3        7.44        5.22      4.91 o 
  -4  -5   3      448.94      447.00     15.03 o 
  -3  -5   3       17.06        5.35      3.25 o 
  -2  -5   3      677.44      710.46     18.81 o 
  -1  -5   3       10.98        6.74      2.87 o 
   0  -5   3      854.35      908.65     16.02 o 
   1  -5   3        7.94       10.06      1.81 o 
   2  -5   3       59.76       48.55      6.96 o 
   3  -5   3       14.66       14.87      3.83 o 
   4  -5   3        2.13        0.52      3.74 o 
   5  -5   3       12.56       12.36      4.99 o 
   6  -5   3        4.92        1.88      5.80 o 
   7  -5   3        0.41       -1.48      6.38 o 
   8  -5   3        9.41        4.68      7.66 o 
 -10  -4   3       24.58       29.50      7.20 o 
  -9  -4   3       16.89       22.64      6.75 o 
  -8  -4   3       57.24       61.19      6.16 o 
  -7  -4   3       62.11       70.72      6.34 o 
  -6  -4   3       24.36       24.71      5.68 o 
  -5  -4   3      562.67      580.08     18.36 o 
  -4  -4   3      110.34      128.22      7.51 o 
  -3  -4   3     1809.23     1928.21     45.50 o 
  -2  -4   3      183.56      200.25      7.49 o 
  -1  -4   3      135.22      127.78      5.45 o 
   0  -4   3      548.43      585.77     12.53 o 
   1  -4   3      484.32      487.34     11.04 o 
   2  -4   3      184.12      162.81      3.93 o 
   3  -4   3      317.37      354.58      7.42 o 
   4  -4   3        0.54       -0.67      3.31 o 
   5  -4   3        5.89        7.32      4.77 o 
   6  -4   3      225.40      226.22     11.72 o 
   7  -4   3       29.21       31.90      7.17 o 
   8  -4   3       13.43       17.52      7.79 o 
   9  -4   3        7.30        5.64      8.65 o 
 -10  -3   3        1.80        1.52      6.78 o 
  -9  -3   3       21.83       23.99      6.21 o 
  -8  -3   3       43.37       47.23      5.47 o 
  -7  -3   3      260.19      250.25     20.50 o 
  -6  -3   3      535.30      583.96     17.42 o 
  -5  -3   3      156.49      125.49      7.95 o 
  -4  -3   3      892.91      838.08     12.55 o 
  -3  -3   3      744.15      734.32     19.72 o 
  -2  -3   3      301.17      279.47      9.02 o 
  -1  -3   3     4913.47     5150.50    112.35 o 
   0  -3   3        2.30        0.75      1.16 o 
   1  -3   3      132.03      129.33      5.51 o 
   2  -3   3      213.32      215.72      8.05 o 
   3  -3   3        2.38        1.51      1.55 o 
   4  -3   3       65.45       68.39      5.21 o 
   5  -3   3       48.98       51.75      5.96 o 
   6  -3   3       12.26        5.73      4.91 o 
   7  -3   3       57.87       55.24      7.91 o 
   8  -3   3        0.05        0.76      7.39 o 
   9  -3   3        2.01        5.58      9.18 o 
 -10  -2   3        9.99       15.84     10.53 o 
  -9  -2   3        0.70       -1.55      5.31 o 
  -8  -2   3        0.00        0.12      4.46 o 
  -7  -2   3       67.92       78.56      5.53 o 
  -6  -2   3       33.32       26.07      4.09 o 
  -5  -2   3      187.62      165.86      6.53 o 
  -4  -2   3     1108.11     1192.45     67.02 o 
  -3  -2   3     1946.45     2028.56     26.96 o 
  -2  -2   3      459.82      443.05     12.45 o 
  -1  -2   3     5377.06     5721.38    124.51 o 
   0  -2   3     2472.90     2443.38     38.22 o 
   1  -2   3      686.27      659.03     16.47 o 
   2  -2   3     1852.20     1857.29     43.10 o 
   3  -2   3       18.02       15.71      1.72 o 
   4  -2   3        4.50        7.78      2.11 o 
   5  -2   3       90.92       89.54      4.35 o 
   6  -2   3      786.97      800.80     27.05 o 
   7  -2   3       90.11       71.56      7.77 o 
   8  -2   3       86.48       81.62      9.81 o 
   9  -2   3       11.01        8.18      8.85 o 
  -9  -1   3       43.78       51.26      7.67 o 
  -8  -1   3       12.41        5.69      4.75 o 
  -7  -1   3      361.31      369.36     13.68 o 
  -6  -1   3      112.79      115.10      6.51 o 
  -5  -1   3       16.59       20.16      3.07 o 
  -4  -1   3      587.51      673.54     10.29 o 
  -3  -1   3      203.70      223.87      5.71 o 
  -2  -1   3     1051.98     1128.13     19.00 o 
  -1  -1   3     1550.65     1545.84     25.01 o 
   0  -1   3     9275.32     8362.19    181.95 o 
   1  -1   3      354.61      331.07      8.97 o 
   2  -1   3      224.52      180.76      5.91 o 
   3  -1   3      792.09      838.35     14.50 o 
   4  -1   3     1315.16     1358.89     26.14 o 
   5  -1   3       10.52        8.98      2.50 o 
   6  -1   3      189.57      209.13     11.95 o 
   7  -1   3       29.06       28.45      4.21 o 
   8  -1   3        0.47       -2.37      5.98 o 
   9  -1   3       15.24        4.91      7.19 o 
  10  -1   3       10.26       10.93     10.15 o 
  -9   0   3        0.01        0.26      5.34 o 
  -8   0   3        0.42        0.21      4.40 o 
  -7   0   3        4.81        5.73      3.97 o 
  -6   0   3       20.73       18.83      3.49 o 
  -5   0   3      114.63      128.37      5.32 o 
  -4   0   3      851.60      968.69     17.63 o 
  -3   0   3      692.07      751.06     10.98 o 
  -2   0   3      609.56      601.64     14.11 o 
   0   0   3      479.41      542.73      7.57 o 
   1   0   3     1216.05     1261.21     20.53 o 
   2   0   3        4.61        5.47      2.34 o 
   3   0   3       14.89       12.97      1.33 o 
   4   0   3       33.73       34.24      2.04 o 
   5   0   3      523.56      564.29      9.17 o 
   6   0   3      496.87      505.51     11.51 o 
   7   0   3       75.02       75.98      5.19 o 
   8   0   3       56.60       59.82      5.60 o 
   9   0   3        6.52        5.11      7.06 o 
  10   0   3       50.13       46.08      9.90 o 
  -9   1   3       18.18       20.76      9.39 o 
  -8   1   3        8.60        7.18      4.63 o 
  -7   1   3      234.58      279.87      9.31 o 
  -6   1   3       23.44       19.24      3.73 o 
  -5   1   3      163.93      164.66      6.10 o 
  -4   1   3        5.31       18.07      2.50 o 
  -3   1   3      158.33      167.35      5.47 o 
  -2   1   3      848.95      836.51     11.77 o 
  -1   1   3       19.85       20.44      0.99 o 
   0   1   3     1847.68     1821.77     29.23 o 
   1   1   3     4524.23     4683.73     59.37 o 
   2   1   3      643.67      759.92     10.71 o 
   3   1   3      125.00      111.22      5.53 o 
   4   1   3       98.31       89.72      5.20 o 
   5   1   3        0.01        0.45      1.75 o 
   6   1   3       71.60       69.16      4.36 o 
   7   1   3       99.81       91.70      5.45 o 
   8   1   3        0.19        0.19      4.27 o 
   9   1   3        5.21        6.93      4.99 o 
  10   1   3        0.05        0.34      8.85 o 
  -9   2   3        0.35       -0.52      8.76 o 
  -8   2   3       49.52       55.98     11.28 o 
  -7   2   3       36.79       44.17      5.33 o 
  -6   2   3        4.45        3.32      3.57 o 
  -5   2   3       10.10        0.84      2.78 o 
  -4   2   3        0.05       -1.02      2.14 o 
  -3   2   3     1730.42     1608.07     34.20 o 
  -2   2   3        1.85       -0.36      1.25 o 
  -1   2   3     2445.37     2328.19     30.29 o 
   0   2   3     3199.44     3194.55     50.47 o 
   1   2   3     4016.49     3991.81     50.93 o 
   2   2   3     2764.49     2686.74     34.84 o 
   3   2   3        0.49        2.50      1.46 o 
   4   2   3     1833.68     1888.89     25.44 o 
   5   2   3      427.40      465.25      8.24 o 
   6   2   3      147.78      154.16      8.61 o 
   7   2   3       17.38       13.49      3.10 o 
   8   2   3       11.74       11.00      3.37 o 
   9   2   3        1.62        0.02      4.66 o 
  10   2   3       26.75       30.28      9.65 o 
  -9   3   3        4.57        4.32      9.34 o 
  -8   3   3        1.13        1.64      8.00 o 
  -7   3   3      115.38      135.63      7.09 o 
  -6   3   3        2.90        1.00      3.54 o 
  -5   3   3      389.86      422.68     10.12 o 
  -4   3   3      400.43      416.99     14.36 o 
  -3   3   3      420.86      461.49      9.49 o 
  -2   3   3       21.34       15.66      1.92 o 
  -1   3   3     1584.05     1632.95     37.94 o 
   0   3   3      459.20      397.05     11.31 o 
   1   3   3     2368.00     2091.14     48.53 o 
   2   3   3      314.02      331.25      5.75 o 
   3   3   3      964.08      950.35     13.68 o 
   4   3   3      795.28      807.01     12.11 o 
   5   3   3      346.50      368.31     10.20 o 
   6   3   3       43.41       48.53      4.09 o 
   7   3   3      334.08      336.48      9.80 o 
   8   3   3       31.60       34.94      4.90 o 
   9   3   3        0.74        1.96      4.73 o 
  10   3   3        0.86        0.91      5.62 o 
  -8   4   3       16.16       13.73      8.89 o 
  -7   4   3      266.85      277.15     10.10 o 
  -6   4   3       20.46       12.41      4.03 o 
  -5   4   3      118.85      116.20     13.26 o 
  -4   4   3      466.90      424.51      9.89 o 
  -3   4   3      441.21      398.67      8.91 o 
  -2   4   3     1946.65     1912.89     31.47 o 
  -1   4   3     1350.43     1292.31     21.72 o 
   0   4   3      509.73      551.69     15.19 o 
   1   4   3      203.86      157.67      6.71 o 
   2   4   3      198.09      184.05      7.36 o 
   3   4   3      530.67      560.52     14.60 o 
   4   4   3      463.39      523.26     31.02 o 
   5   4   3      492.16      500.54     11.78 o 
   6   4   3       43.73       24.62     11.16 o 
   7   4   3        1.63        0.17      3.67 o 
   8   4   3      262.98      255.24      9.20 o 
   9   4   3       39.59       43.44      5.93 o 
  10   4   3       37.43       40.56      6.63 o 
  -7   5   3       29.57       15.98      7.06 o 
  -6   5   3        8.81        6.66      4.34 o 
  -5   5   3      598.49      614.36     13.71 o 
  -4   5   3        1.25        1.53      2.80 o 
  -3   5   3      264.44      293.93      7.67 o 
  -2   5   3      182.92      181.92      5.57 o 
  -1   5   3      947.86     1059.64     24.63 o 
   0   5   3      279.44      263.76      9.53 o 
   1   5   3      587.51      654.87     18.18 o 
   2   5   3        9.29        9.52      3.27 o 
   3   5   3       74.05       67.89      5.27 o 
   4   5   3        1.47        2.13      2.47 o 
   5   5   3      157.30      136.83      5.62 o 
   6   5   3       28.79       21.61      3.57 o 
   7   5   3      106.16       97.48      5.94 o 
   8   5   3        2.57        0.94      4.10 o 
   9   5   3       69.43       56.92      6.46 o 
  10   5   3        0.82       -1.16      6.16 o 
  -6   6   3       60.28       51.05      5.71 o 
  -5   6   3        6.24        2.67      3.83 o 
  -4   6   3        3.55        1.91      3.26 o 
  -3   6   3       92.69       90.72      4.66 o 
  -2   6   3      368.43      341.57      8.31 o 
  -1   6   3      541.82      517.24     20.89 o 
   0   6   3        5.37        4.09      2.19 o 
   1   6   3       27.35       29.12      4.19 o 
   2   6   3      169.43      171.10      8.05 o 
   3   6   3      802.54      866.40     23.47 o 
   4   6   3      230.76      285.85     11.21 o 
   5   6   3        0.02       -0.36      2.72 o 
   6   6   3      183.30      179.80     21.10 o 
   7   6   3        0.88        0.52      3.76 o 
   8   6   3       90.02       81.11      6.33 o 
   9   6   3        0.22        0.54      5.18 o 
  10   6   3       68.84       61.64      7.47 o 
  -6   7   3       16.74       11.94      7.39 o 
  -5   7   3       20.52       20.79      4.89 o 
  -4   7   3        4.84        8.17      3.53 o 
  -3   7   3        1.43        0.28      2.90 o 
  -2   7   3       62.50       65.49      5.56 o 
  -1   7   3      114.33      118.00      5.15 o 
   0   7   3      119.68      126.64      5.31 o 
   1   7   3       53.99       61.23      5.67 o 
   2   7   3       37.22       31.30      5.04 o 
   3   7   3      177.94      172.25      8.90 o 
   4   7   3       22.03       16.73      4.86 o 
   5   7   3        8.40        3.16      4.41 o 
   6   7   3      122.20      119.94      9.10 o 
   7   7   3       53.04       54.38      5.42 o 
   8   7   3       61.79       71.17      6.16 o 
   9   7   3       38.39       34.02      6.18 o 
  10   7   3        0.73        1.31      6.22 o 
  -5   8   3        0.04        0.02      4.61 o 
  -4   8   3       90.49      111.81     14.70 o 
  -3   8   3       25.45       22.80      4.04 o 
  -2   8   3      169.40      172.36      9.75 o 
  -1   8   3        6.67        8.33      3.27 o 
   0   8   3       23.90       29.18      5.81 o 
   1   8   3       41.36       39.40      5.91 o 
   2   8   3       74.22       91.63      7.19 o 
   3   8   3      131.45      136.49      8.63 o 
   4   8   3        2.44        0.16      4.66 o 
   5   8   3       82.11       99.34      8.36 o 
   6   8   3       53.49       66.85      8.27 o 
   7   8   3       58.03       50.58      7.68 o 
   8   8   3       10.22        6.63      6.85 o 
   9   8   3       71.35       71.62     10.48 o 
  -5   9   3        0.80        4.21      7.32 o 
  -4   9   3        0.01       -0.56      4.26 o 
  -3   9   3        1.09       -0.22      3.81 o 
  -2   9   3       33.72       37.51      4.53 o 
  -1   9   3        0.15       -1.25      3.37 o 
   0   9   3       62.05       68.20      9.32 o 
   1   9   3        6.36        1.46      5.20 o 
   2   9   3      293.80      361.20     14.44 o 
   3   9   3        2.65        0.92      4.52 o 
   4   9   3      121.20      106.10      8.22 o 
   5   9   3       28.95       22.69      6.56 o 
   6   9   3      185.38      161.91     11.27 o 
   7   9   3        2.40        0.31      6.47 o 
   8   9   3       55.33       54.10      9.25 o 
   9   9   3        5.82        8.13      9.23 o 
  -4  10   3       11.22       19.11      7.95 o 
  -3  10   3        1.05        3.22      4.66 o 
  -2  10   3       18.34       22.97      4.89 o 
  -1  10   3        1.93        0.63      3.97 o 
   0  10   3       29.98       41.09      8.57 o 
   1  10   3       94.08      101.70      5.95 o 
   2  10   3      131.96      123.67      9.81 o 
   3  10   3       51.53       43.01      6.83 o 
   4  10   3        3.31        1.72      5.38 o 
   5  10   3      159.98      180.01     11.54 o 
   6  10   3       26.16       32.32      7.37 o 
   7  10   3       68.33       55.15      8.96 o 
   8  10   3        3.59       -1.25      7.86 o 
   9  10   3       33.92       34.25     10.26 o 
  -4  11   3        0.25       -0.49      8.33 o 
  -3  11   3       16.93       15.57      7.08 o 
  -2  11   3        9.10       10.19      5.34 o 
  -1  11   3       13.75        8.57      5.07 o 
   0  11   3        4.02        2.82      4.84 o 
   1  11   3        1.14        1.61      4.53 o 
   2  11   3       44.58       62.66      8.22 o 
   3  11   3        0.01       -0.25      6.85 o 
   4  11   3       15.18       14.81      6.65 o 
   5  11   3        3.54        3.14      6.67 o 
   6  11   3       20.34       18.95      8.35 o 
   7  11   3        0.79        2.04      8.38 o 
   8  11   3        6.23        2.73      8.62 o 
  -3  12   3        1.21        1.77      8.89 o 
  -2  12   3       19.13       25.22      9.23 o 
  -1  12   3        1.13        0.46      5.23 o 
   0  12   3       44.75       62.40      6.96 o 
   1  12   3       58.51       48.96      7.20 o 
   2  12   3        5.58        4.39      7.93 o 
   3  12   3        0.60        3.36      7.95 o 
   4  12   3        0.04       -2.26      6.81 o 
   5  12   3        1.76        2.13      7.21 o 
   6  12   3        2.37        2.96      7.91 o 
   7  12   3       36.56       36.06      9.70 o 
  -2  13   3       16.21       13.13      8.91 o 
  -1  13   3       21.47       21.23      9.65 o 
   0  13   3        0.60       -2.36      6.23 o 
   1  13   3       65.83       79.45      7.77 o 
   2  13   3        0.50        1.20      5.48 o 
   3  13   3       11.27        6.20      8.20 o 
   4  13   3        0.51        2.69      8.11 o 
   5  13   3        0.88       -1.12      8.89 o 
   6  13   3        0.36       -0.11      9.47 o 
   1  14   3        3.92        3.38      6.54 o 
   2  14   3        0.01        1.42      5.93 o 
   3  14   3        2.17        1.61     10.06 o 
   4  14   3        1.49        0.83     10.28 o 
  -3 -13   4        2.83        4.59      5.62 o 
  -2 -13   4        0.75       -0.78      6.54 o 
  -1 -13   4        0.15       -1.10      7.23 o 
   0 -13   4        8.04        7.46      8.40 o 
   1 -13   4        0.27       -0.74      8.31 o 
  -6 -12   4       10.41        7.86      9.47 o 
  -5 -12   4       22.81       26.95      9.34 o 
  -3 -12   4       23.20       12.97      5.42 o 
  -2 -12   4        1.86       -0.31      5.67 o 
  -1 -12   4       18.31       17.40      7.91 o 
   0 -12   4        2.17        2.06      7.15 o 
   1 -12   4       11.86        9.59      7.97 o 
   2 -12   4        0.02        1.01      7.70 o 
   3 -12   4        1.86       -1.32      8.42 o 
  -7 -11   4        0.86        6.18     10.42 o 
  -6 -11   4        8.54        5.60      8.83 o 
  -5 -11   4       31.02       15.08      7.88 o 
  -4 -11   4       42.75       51.90      8.40 o 
  -2 -11   4        1.38        0.36      5.51 o 
  -1 -11   4       15.39       23.03      7.48 o 
   0 -11   4       14.07       14.16      6.94 o 
   1 -11   4        0.20        0.96      7.59 o 
   2 -11   4        3.90        3.14      7.19 o 
   3 -11   4        2.28       -0.22      7.66 o 
   4 -11   4        0.51        1.34      7.97 o 
  -8 -10   4        0.94       -0.27     10.21 o 
  -7 -10   4        2.40        0.96      9.90 o 
  -6 -10   4       40.72       36.47      8.76 o 
  -5 -10   4       89.19      102.63     10.15 o 
  -4 -10   4      361.37      325.82     14.53 o 
  -3 -10   4       27.00       27.06      6.61 o 
  -2 -10   4       32.26       24.73      5.94 o 
  -1 -10   4      105.92      111.13      9.03 o 
   0 -10   4      280.12      270.34     13.88 o 
   1 -10   4        2.65       -0.76      6.47 o 
   2 -10   4       12.10        7.62      7.08 o 
   3 -10   4       13.99       10.75      7.39 o 
   4 -10   4        7.92       -2.53      7.01 o 
   5 -10   4       11.82        8.31      7.97 o 
  -8  -9   4        9.25       13.22     10.66 o 
  -7  -9   4       45.89       45.27      9.99 o 
  -6  -9   4       24.99       12.86      7.48 o 
  -5  -9   4        0.09        2.02      6.88 o 
  -4  -9   4        3.20        0.13      5.82 o 
  -3  -9   4      175.94      170.23      9.91 o 
  -2  -9   4       19.56       24.10      5.60 o 
  -1  -9   4       71.44       65.48      7.01 o 
   0  -9   4       14.06       20.88      6.00 o 
   1  -9   4      228.73      236.13     12.96 o 
   2  -9   4        0.35        0.56      5.53 o 
   3  -9   4       45.34       52.82      8.13 o 
   4  -9   4        0.38        0.92      6.70 o 
   5  -9   4        2.14       -1.39      6.67 o 
   6  -9   4        5.04        3.56      7.77 o 
  -8  -8   4        8.97        9.14      8.18 o 
  -7  -8   4       31.72       44.20      8.78 o 
  -6  -8   4       19.15       16.96      5.20 o 
  -5  -8   4      329.54      349.07     15.22 o 
  -4  -8   4      193.83      174.93     10.22 o 
  -3  -8   4       13.42       15.14      5.26 o 
  -2  -8   4        2.65        4.79      4.23 o 
  -1  -8   4      353.59      370.36      9.88 o 
   0  -8   4       33.22       35.03      6.38 o 
   1  -8   4       34.32       27.28      5.62 o 
   2  -8   4        9.99        6.56      5.42 o 
   3  -8   4        0.98        2.06      5.47 o 
   4  -8   4       66.12       51.12      7.82 o 
   5  -8   4       31.96       30.82      7.10 o 
   6  -8   4        4.97        3.94      7.79 o 
   7  -8   4        3.08        2.13      8.06 o 
  -9  -7   4        1.58        0.56     10.08 o 
  -8  -7   4        8.07        1.19      7.68 o 
  -7  -7   4       29.04       21.39      7.39 o 
  -6  -7   4        6.79        0.25      6.56 o 
  -5  -7   4      260.81      216.05     12.15 o 
  -4  -7   4      114.86      123.01      8.11 o 
  -3  -7   4      394.11      391.91     14.02 o 
  -1  -7   4      114.81      107.70      4.88 o 
   0  -7   4      160.92      153.73      5.79 o 
   1  -7   4      144.33      152.66      8.74 o 
   2  -7   4       15.73       19.62      5.15 o 
   3  -7   4       22.22       27.69      5.49 o 
   4  -7   4        7.51        4.70      4.99 o 
   5  -7   4        5.63        1.88      5.49 o 
   6  -7   4        6.98        3.29      6.52 o 
   7  -7   4        8.03        4.79      8.35 o 
  -9  -6   4       28.01       22.91      9.32 o 
  -8  -6   4       19.45        7.57      7.73 o 
  -7  -6   4      110.38      133.06     11.16 o 
  -6  -6   4       83.56       72.70      8.09 o 
  -5  -6   4     1643.67     1700.70     43.42 o 
  -4  -6   4       37.12       13.66      4.70 o 
  -3  -6   4        4.29       -0.25      3.90 o 
  -2  -6   4      504.89      511.26     15.26 o 
  -1  -6   4      145.87      139.64      6.62 o 
   0  -6   4       80.12       82.24      3.79 o 
   1  -6   4      426.61      431.67     14.47 o 
   2  -6   4       37.21       40.88      5.22 o 
   3  -6   4       30.20       32.68      5.47 o 
   4  -6   4      121.91      102.96      7.71 o 
   5  -6   4       21.37       19.80      6.27 o 
   6  -6   4       19.41       23.63      7.21 o 
   7  -6   4        0.24       -1.81      6.83 o 
   8  -6   4        4.41        4.10      8.47 o 
  -9  -5   4        7.12       11.31      9.61 o 
  -8  -5   4       52.09       52.96      8.80 o 
  -7  -5   4        1.32        1.68      6.16 o 
  -6  -5   4      118.69      126.87      9.77 o 
  -5  -5   4        5.71        7.08      4.79 o 
  -4  -5   4      333.83      347.79     12.94 o 
  -3  -5   4       73.52       64.50      5.65 o 
  -2  -5   4       10.70       10.84      3.38 o 
  -1  -5   4      510.39      564.22     15.09 o 
   0  -5   4      373.26      414.21      8.49 o 
   1  -5   4       69.11       71.22      3.07 o 
   2  -5   4       24.68       23.25      3.81 o 
   3  -5   4       22.45       23.68      4.30 o 
   4  -5   4        0.00       -1.75      3.92 o 
   5  -5   4       54.39       68.66      6.94 o 
   6  -5   4       13.58       10.35      5.76 o 
   7  -5   4       28.27       36.98      7.93 o 
   8  -5   4       12.48       12.48      8.98 o 
  -9  -4   4       67.73       75.07      7.74 o 
  -8  -4   4       25.50       23.49      5.73 o 
  -7  -4   4      226.34      227.08      8.56 o 
  -6  -4   4      853.87      895.64     26.55 o 
  -5  -4   4      935.11      910.89     26.03 o 
  -4  -4   4       51.36       45.55      5.51 o 
  -3  -4   4      917.94      889.41     23.62 o 
  -2  -4   4     3696.49     4042.81     90.01 o 
  -1  -4   4     2015.26     2105.86     47.66 o 
   0  -4   4      770.35      844.10     14.67 o 
   1  -4   4      431.04      421.85     17.83 o 
   2  -4   4       19.81       21.91      3.67 o 
   3  -4   4        4.70        3.58      3.23 o 
   4  -4   4       30.96       37.45      5.33 o 
   5  -4   4        8.72        9.99      5.04 o 
   6  -4   4       18.58       23.25      6.45 o 
   7  -4   4        0.73       -0.47      6.54 o 
   8  -4   4        5.88        0.52      7.79 o 
   9  -4   4        0.44       -1.75      8.38 o 
  -9  -3   4        5.29        8.49      9.00 o 
  -8  -3   4        7.61        0.65      4.90 o 
  -7  -3   4        3.78        1.67      4.05 o 
  -6  -3   4      210.40      232.70     13.16 o 
  -5  -3   4       18.56       13.83      3.19 o 
  -4  -3   4      257.76      284.92     13.92 o 
  -3  -3   4      590.40      569.64     16.49 o 
  -2  -3   4     5935.52     6286.76    137.90 o 
  -1  -3   4       71.69       89.52      4.71 o 
   0  -3   4      510.17      504.15      9.89 o 
   1  -3   4        2.59        3.16      2.22 o 
   2  -3   4      362.71      387.32     11.89 o 
   3  -3   4      255.36      304.09     10.85 o 
   4  -3   4       12.34       16.17      4.17 o 
   5  -3   4        0.13        0.16      3.94 o 
   6  -3   4      178.36      177.29     10.53 o 
   7  -3   4        8.46        9.36      5.89 o 
   8  -3   4       16.08        9.77      7.21 o 
   9  -3   4       40.92       37.59     10.48 o 
  -9  -2   4        1.55       -0.45      8.69 o 
  -8  -2   4        8.39       11.38      5.16 o 
  -7  -2   4        2.38        1.90      3.97 o 
  -6  -2   4      118.87       78.92     13.43 o 
  -5  -2   4       22.87       19.68      3.16 o 
  -4  -2   4       55.74       26.16      4.71 o 
  -3  -2   4     1965.04     2181.30     35.76 o 
  -2  -2   4      277.63      341.03     19.27 o 
  -1  -2   4      975.29     1046.60     24.88 o 
   0  -2   4     1445.26     1220.55     62.69 o 
   1  -2   4        4.66        4.19      1.93 o 
   2  -2   4     1518.51     1457.29     34.64 o 
   3  -2   4       49.73       44.72      2.34 o 
   4  -2   4      254.81      257.24      6.20 o 
   5  -2   4       12.95       12.72      4.57 o 
   6  -2   4       79.59       85.81      7.30 o 
   7  -2   4       47.78       53.25      7.39 o 
   8  -2   4       13.61       23.29      7.95 o 
   9  -2   4       12.88       17.40      8.53 o 
  -9  -1   4       12.01        5.31      8.87 o 
  -8  -1   4        0.19       -0.14      4.86 o 
  -7  -1   4       36.10       33.97      4.68 o 
  -6  -1   4       98.46      109.48      5.50 o 
  -5  -1   4        3.13        1.50      2.67 o 
  -4  -1   4      130.28      111.88      5.47 o 
  -3  -1   4       86.91      102.22      3.98 o 
  -2  -1   4      421.22      416.60      8.48 o 
  -1  -1   4      349.92      315.21     13.09 o 
   0  -1   4      690.51      638.99     11.18 o 
   1  -1   4      149.79      163.20      7.59 o 
   2  -1   4       41.39       43.94      5.15 o 
   3  -1   4       56.86       58.40      8.21 o 
   4  -1   4       16.72       13.98      2.25 o 
   5  -1   4      192.78      202.20      6.63 o 
   6  -1   4       54.96       62.76      4.31 o 
   7  -1   4        0.03       -1.52      5.06 o 
   8  -1   4        2.60        1.59      6.85 o 
   9  -1   4       49.90       67.52      9.68 o 
  10  -1   4       46.83       43.70     10.21 o 
  -9   0   4        4.05       -1.46      8.89 o 
  -8   0   4        1.72        1.81      6.70 o 
  -7   0   4        7.28        5.90      3.96 o 
  -6   0   4       23.53       23.11      3.89 o 
  -5   0   4        4.98        6.08      2.80 o 
  -4   0   4       64.40       88.28      6.15 o 
  -3   0   4      160.30      194.12     26.24 o 
  -2   0   4      682.97      650.71     22.44 o 
  -1   0   4       78.16       77.39      3.13 o 
   0   0   4        0.71        0.54      0.73 o 
   1   0   4      303.08      259.71      5.44 o 
   2   0   4       29.20       34.99      2.15 o 
   3   0   4       37.01       31.38      2.27 o 
   4   0   4      121.89      109.62      4.06 o 
   5   0   4       12.58       10.06      2.10 o 
   6   0   4        0.32       -0.19      2.99 o 
   7   0   4       86.30       78.47      4.02 o 
   8   0   4       20.97       26.90      6.92 o 
   9   0   4       28.04       20.76      8.76 o 
  10   0   4       16.52       19.29      9.14 o 
  -9   1   4        7.91        5.91      8.29 o 
  -8   1   4       10.48        9.86      7.97 o 
  -7   1   4        0.05       -0.37      4.13 o 
  -6   1   4      101.31      106.87      6.02 o 
  -5   1   4       25.92       22.36      3.22 o 
  -4   1   4       17.75       15.87      2.65 o 
  -3   1   4       18.37       15.69      1.79 o 
  -2   1   4     1342.59     1319.25     18.98 o 
  -1   1   4       36.08       39.46      2.36 o 
   0   1   4     3879.58     3677.78     57.89 o 
   1   1   4     2329.79     2314.25     30.10 o 
   2   1   4     1982.23     1916.21     27.00 o 
   3   1   4      113.44      113.27      3.17 o 
   4   1   4       23.40       17.42      6.33 o 
   5   1   4      397.85      386.05      7.19 o 
   6   1   4        0.09        0.97      2.81 o 
   7   1   4       10.68        9.08      3.64 o 
   8   1   4       21.57       20.55      4.72 o 
   9   1   4      161.23      167.25     12.14 o 
  10   1   4        1.77        0.90      9.05 o 
  -9   2   4       18.21       12.68      9.90 o 
  -8   2   4        2.82        1.05      8.09 o 
  -7   2   4       27.25       40.66      8.09 o 
  -6   2   4       96.37       96.40      5.44 o 
  -5   2   4      178.40      190.90      7.05 o 
  -4   2   4        3.09        2.39      2.27 o 
  -3   2   4        0.58        0.34      1.80 o 
  -2   2   4      134.32      156.65      3.52 o 
  -1   2   4      370.14      366.56      5.90 o 
   0   2   4     1514.91     1540.07     25.60 o 
   1   2   4       27.08       25.82      1.56 o 
   2   2   4       24.52       22.62      1.54 o 
   3   2   4       20.84       20.18      1.77 o 
   4   2   4       68.02       80.83      4.28 o 
   5   2   4      593.79      665.66     10.64 o 
   6   2   4       52.42       45.82      4.12 o 
   7   2   4       18.10       17.87      3.93 o 
   8   2   4       88.16      101.32      6.22 o 
   9   2   4        9.57       11.10      4.96 o 
  10   2   4       50.42       56.56     10.75 o 
  -8   3   4       49.70       47.36      9.95 o 
  -7   3   4        1.85        9.25      6.79 o 
  -6   3   4      112.92      123.72      6.19 o 
  -5   3   4        3.12        4.38      3.33 o 
  -4   3   4       79.91       70.81      4.04 o 
  -3   3   4        0.17       -0.10      1.93 o 
  -2   3   4     1858.90     1705.51     28.05 o 
  -1   3   4      846.94      823.25     15.41 o 
   0   3   4      227.89      233.80      5.92 o 
   1   3   4       33.22       33.79      2.49 o 
   2   3   4      118.01      147.80      3.57 o 
   3   3   4      128.55      140.73      3.76 o 
   4   3   4       27.20       21.66      5.60 o 
   5   3   4      748.10      719.99     11.41 o 
   6   3   4       22.74       26.61      3.42 o 
   7   3   4      183.14      161.88     10.06 o 
   8   3   4       65.82       64.92      6.71 o 
   9   3   4      110.11      125.54      7.51 o 
  10   3   4        4.73        1.68      7.93 o 
  -8   4   4        0.53        0.22      8.91 o 
  -7   4   4       71.06       75.72      9.23 o 
  -6   4   4        4.19        1.59      5.67 o 
  -5   4   4     1313.73     1378.50     25.18 o 
  -4   4   4        2.71        7.08      2.98 o 
  -3   4   4      587.28      596.12     12.03 o 
  -2   4   4        1.24       -0.35      1.86 o 
   0   4   4     1129.05     1179.60     29.08 o 
   1   4   4      127.46      132.03      6.30 o 
   2   4   4      244.33      222.44      8.37 o 
   3   4   4      116.06      114.03      4.28 o 
   4   4   4     1306.96     1333.36     24.98 o 
   5   4   4      248.94      237.69      7.71 o 
   6   4   4       18.62       20.19      7.88 o 
   7   4   4        0.16       -1.34      3.66 o 
   8   4   4      164.59      163.90      7.62 o 
   9   4   4        2.50        2.42      5.15 o 
  10   4   4       76.21       65.56      7.11 o 
  -8   5   4       14.10       17.96     10.30 o 
  -7   5   4       28.49       37.05      9.03 o 
  -6   5   4        3.76        3.83      6.59 o 
  -5   5   4       90.12       81.22     14.95 o 
  -4   5   4      200.27      189.89      6.79 o 
  -3   5   4      351.06      287.66      7.65 o 
  -2   5   4       17.21       21.92      2.61 o 
  -1   5   4        0.04        0.56      2.01 o 
   0   5   4       62.77       64.59      5.00 o 
   1   5   4       35.83       47.31      4.48 o 
   2   5   4      228.44      230.30      9.08 o 
   3   5   4      117.49      101.77      6.45 o 
   4   5   4        0.98        1.50      2.34 o 
   5   5   4      343.79      320.87      8.81 o 
   6   5   4        4.58        0.99      3.25 o 
   7   5   4        3.15        1.78      3.90 o 
   8   5   4        3.88        4.02      4.09 o 
   9   5   4       42.31       33.05      6.02 o 
  10   5   4        2.29        1.17      5.83 o 
  -7   6   4        0.63       -0.11      8.62 o 
  -6   6   4       93.87       92.93     10.01 o 
  -5   6   4        0.39       -2.05      3.93 o 
  -4   6   4        5.42        9.24      3.36 o 
  -3   6   4       30.86       29.47      3.63 o 
  -2   6   4        0.11       -0.28      2.38 o 
  -1   6   4        0.05        0.70      2.42 o 
   0   6   4        2.35        1.43      3.29 o 
   1   6   4      264.81      304.31     11.30 o 
   2   6   4       33.58       37.25      4.77 o 
   3   6   4      225.39      225.16      9.71 o 
   4   6   4       69.93       58.36      5.62 o 
   5   6   4       23.85       25.61      5.72 o 
   6   6   4       41.87       53.71      4.80 o 
   7   6   4        4.74        2.49      3.97 o 
   8   6   4        4.18        9.50      4.77 o 
   9   6   4        4.64        3.77      4.84 o 
  10   6   4       34.48       37.85      7.08 o 
  -6   7   4        0.01       -0.63      6.92 o 
  -5   7   4      106.54      103.62      9.70 o 
  -4   7   4        0.65        4.17      3.80 o 
  -3   7   4       57.12       63.73      8.50 o 
  -2   7   4        5.94        6.35      3.01 o 
  -1   7   4      585.51      563.02     19.51 o 
   0   7   4        1.08       -0.20      2.66 o 
   1   7   4      187.15      224.06     10.49 o 
   2   7   4       64.76       61.97      6.07 o 
   3   7   4       72.90       70.91      6.09 o 
   4   7   4        4.73        2.91      4.48 o 
   5   7   4       25.56       21.86      5.56 o 
   6   7   4       50.16       57.46      7.03 o 
   7   7   4        5.48        7.39      4.20 o 
   8   7   4       40.16       40.70      5.74 o 
   9   7   4        4.58        4.79      5.50 o 
  10   7   4        1.56        2.72      5.89 o 
  -5   8   4        3.68       -1.64      7.50 o 
  -4   8   4       12.78        9.61      4.26 o 
  -3   8   4       47.19       44.71      4.72 o 
  -2   8   4       39.87       41.84      4.92 o 
  -1   8   4       12.91        7.96      3.24 o 
   0   8   4        7.96        8.27      3.62 o 
   1   8   4      102.60      108.56      8.20 o 
   2   8   4       12.33        8.98      4.68 o 
   3   8   4      333.16      330.79     13.52 o 
   4   8   4        3.07        2.44      4.59 o 
   5   8   4       19.39       14.22      5.80 o 
   6   8   4       54.72       66.51      7.55 o 
   7   8   4        1.49        2.31      6.20 o 
   8   8   4        0.28       -0.69      6.79 o 
   9   8   4        2.45        0.62      6.13 o 
  -4   9   4        0.01       -2.26      7.12 o 
  -3   9   4        9.62       18.18      4.48 o 
  -2   9   4       46.27       38.97      4.79 o 
  -1   9   4        8.02        9.66      4.30 o 
   0   9   4        2.69        1.47      3.51 o 
   1   9   4       37.58       47.31      7.17 o 
   2   9   4       13.81       15.03      5.64 o 
   3   9   4      349.90      382.08     15.14 o 
   4   9   4       94.64      105.82      8.40 o 
   5   9   4       33.72       32.66      6.47 o 
   6   9   4       98.74      104.40      9.03 o 
   7   9   4       56.81       49.66      8.69 o 
   8   9   4       65.74       70.54      9.74 o 
   9   9   4        5.29        1.30      8.38 o 
  -3  10   4       39.41       35.79      5.60 o 
  -2  10   4       25.62       18.25      4.90 o 
  -1  10   4       10.45        4.29      4.36 o 
   0  10   4        1.24        1.73      4.30 o 
   1  10   4      133.71      156.02     11.02 o 
   2  10   4        0.77        1.30      5.73 o 
   3  10   4       59.68       68.24      7.93 o 
   4  10   4       38.82       31.76      6.56 o 
   5  10   4       84.56       75.14      8.56 o 
   6  10   4       17.61       15.23      7.66 o 
   7  10   4        6.88        3.76      7.15 o 
   8  10   4        0.04       -0.76      8.26 o 
  -2  11   4        1.90       -1.29      4.82 o 
  -1  11   4        7.77       11.12      5.13 o 
   0  11   4        0.05       -1.70      4.89 o 
   1  11   4        8.98        3.12      4.77 o 
   2  11   4        2.33        3.09      7.15 o 
   3  11   4        6.68        8.53      7.50 o 
   4  11   4        0.02        0.07      6.99 o 
   5  11   4       29.52       14.04      6.88 o 
   6  11   4       12.72       15.72      7.82 o 
   7  11   4       11.36       13.82      9.00 o 
   8  11   4        1.08        3.11      9.16 o 
  -2  12   4        1.11        7.73      8.42 o 
  -1  12   4       13.65       17.88      6.12 o 
   0  12   4       26.39       38.36      6.53 o 
   1  12   4       42.22       49.71      6.51 o 
   2  12   4        2.37        0.22      8.02 o 
   3  12   4       15.34       20.74      7.97 o 
   4  12   4       11.76        8.22      8.51 o 
   5  12   4        0.87       -2.13      7.97 o 
   6  12   4       49.13       37.45      9.83 o 
   7  12   4        2.53        1.30      8.53 o 
  -1  13   4        3.95        1.30      9.05 o 
   0  13   4        6.33        2.55      6.47 o 
   1  13   4        9.19       12.15      6.53 o 
   2  13   4        0.80       -0.43      5.66 o 
   3  13   4        0.21        0.87      9.09 o 
   4  13   4        8.40        8.31      9.61 o 
   5  13   4        1.97       -1.25      8.35 o 
   6  13   4        0.17       -0.74      8.51 o 
   1  14   4       10.13        5.22      6.76 o 
   2  14   4        4.19        8.03      6.75 o 
   3  14   4        3.29        0.13     10.21 o 
   4  14   4        0.00        0.67     10.62 o 
  -4 -13   5        1.93        1.79      5.15 o 
  -3 -13   5       42.72       53.65      8.15 o 
  -2 -13   5        0.33       -0.72      7.35 o 
  -1 -13   5       10.82        9.09      7.77 o 
   0 -13   5        2.51        2.24      8.00 o 
  -3 -12   5        2.11       -0.29      5.60 o 
  -2 -12   5       28.43       29.39      7.64 o 
  -1 -12   5        1.64        0.67      6.81 o 
   0 -12   5        3.00        3.27      8.29 o 
   1 -12   5        5.12        7.88      8.00 o 
   2 -12   5        8.39       11.33      9.63 o 
  -6 -11   5        1.47        0.29      9.18 o 
  -5 -11   5       17.35       21.84      7.59 o 
  -4 -11   5       48.35       38.93      8.04 o 
  -3 -11   5       82.06       62.17      6.68 o 
  -2 -11   5        3.60        1.41      5.44 o 
  -1 -11   5       17.03       11.94      6.54 o 
   0 -11   5        8.56        1.90      6.74 o 
   1 -11   5       30.58       23.21      7.71 o 
   2 -11   5        1.98       -1.48      7.86 o 
   3 -11   5        0.00       -0.67      7.77 o 
   4 -11   5        3.59        4.75      9.45 o 
  -7 -10   5       21.94       30.96     10.46 o 
  -6 -10   5       12.31       16.87      8.49 o 
  -5 -10   5        0.65        0.38      7.39 o 
  -4 -10   5       61.75       52.76      7.80 o 
  -3 -10   5        0.00       -0.54      5.71 o 
  -2 -10   5       36.89       27.17      5.69 o 
  -1 -10   5        4.67        2.87      6.14 o 
   0 -10   5       78.14       73.68      8.38 o 
   1 -10   5       81.17       69.74      9.05 o 
   2 -10   5       26.06       21.57      7.80 o 
   3 -10   5        0.59        2.87      7.57 o 
   4 -10   5        0.38       -0.25      7.26 o 
   5 -10   5        4.48        4.48      8.94 o 
  -8  -9   5        9.20        5.31     11.11 o 
  -7  -9   5       32.69       31.92     11.16 o 
  -6  -9   5       62.76       77.69     10.10 o 
  -5  -9   5        1.30        2.40      7.30 o 
  -4  -9   5      183.66      220.92     12.33 o 
  -3  -9   5       54.95       60.24      6.88 o 
  -2  -9   5       43.09       46.06      5.82 o 
  -1  -9   5        4.95        3.79      5.06 o 
   0  -9   5       63.30       62.41      7.82 o 
   1  -9   5       25.49       20.79      6.72 o 
   2  -9   5        3.29        7.86      5.91 o 
   3  -9   5       53.60       80.15      9.34 o 
   4  -9   5       11.54        6.34      6.38 o 
   5  -9   5        0.44        2.98      7.06 o 
   6  -9   5       24.31       22.74      9.61 o 
  -8  -8   5        1.12        2.80      8.65 o 
  -7  -8   5       14.24       21.70      8.40 o 
  -6  -8   5        0.40       -0.76      6.59 o 
  -5  -8   5        2.42        3.76      6.34 o 
  -4  -8   5       21.50       16.44      5.80 o 
  -3  -8   5        3.02       -0.40      4.86 o 
  -2  -8   5       53.19       45.70      5.56 o 
  -1  -8   5       17.95       20.65      5.51 o 
   0  -8   5      285.56      332.66     14.21 o 
   1  -8   5       77.18       73.04      7.19 o 
   2  -8   5        4.63        2.84      4.99 o 
   3  -8   5       90.33      102.25      9.03 o 
   4  -8   5       33.46       24.01      6.56 o 
   5  -8   5       41.71       56.23      8.02 o 
   6  -8   5        0.03        2.17      8.04 o 
  -9  -7   5        2.03        0.67      9.59 o 
  -8  -7   5       16.73       17.34      8.87 o 
  -7  -7   5       24.12       26.70      7.91 o 
  -6  -7   5       16.04       19.08      7.68 o 
  -5  -7   5       36.29       26.54      7.03 o 
  -4  -7   5        1.26        0.49      5.26 o 
  -3  -7   5       17.33       14.29      4.97 o 
  -2  -7   5       71.44       72.21      6.00 o 
  -1  -7   5      268.46      284.59      8.00 o 
   0  -7   5       24.21       34.29      5.22 o 
   1  -7   5        1.96        0.99      4.01 o 
   2  -7   5        8.97       14.54      4.64 o 
   3  -7   5       33.15       26.57      5.44 o 
   4  -7   5       35.30       30.82      6.18 o 
   5  -7   5       32.70       28.81      6.63 o 
   6  -7   5        1.46        3.83      7.12 o 
   7  -7   5        0.05       -1.12      8.33 o 
  -9  -6   5       12.26        9.16      9.27 o 
  -8  -6   5        2.56        6.59      8.60 o 
  -7  -6   5       13.33        7.64      7.68 o 
  -6  -6   5        8.75        5.73      6.03 o 
  -5  -6   5      196.77      194.20     11.52 o 
  -4  -6   5        0.01        0.18      4.82 o 
  -3  -6   5       15.28       10.59      4.61 o 
  -2  -6   5        2.54        0.60      3.61 o 
  -1  -6   5       67.52       64.19      5.21 o 
   0  -6   5        5.71        7.82      2.41 o 
   1  -6   5       13.80       17.07      4.03 o 
   2  -6   5        6.11        4.26      4.12 o 
   3  -6   5       37.84       53.56      6.03 o 
   4  -6   5       25.56       23.41      5.94 o 
   5  -6   5       83.93       84.95      8.13 o 
   6  -6   5        2.19        3.45      5.91 o 
   7  -6   5       21.01       16.89      7.68 o 
   8  -6   5        0.05        0.49      9.27 o 
  -9  -5   5       12.01       10.37      9.97 o 
  -8  -5   5      110.83      127.71     11.52 o 
  -7  -5   5      130.54      125.32     10.46 o 
  -6  -5   5       29.42       36.33      7.46 o 
  -5  -5   5       94.67       91.57      8.11 o 
  -4  -5   5       77.05       83.64      6.74 o 
  -3  -5   5       49.43       46.40      5.42 o 
  -2  -5   5      134.45      136.89      7.22 o 
  -1  -5   5        0.69        1.53      2.14 o 
   0  -5   5      237.53      246.42      6.32 o 
   1  -5   5        1.16        0.65      3.07 o 
   2  -5   5       13.72       12.97      3.99 o 
   3  -5   5       23.83       17.00      4.32 o 
   4  -5   5       12.87       12.25      4.61 o 
   5  -5   5       73.15       83.23      8.07 o 
   6  -5   5       10.74       11.83      6.47 o 
   7  -5   5        8.99        7.50      6.92 o 
   8  -5   5        2.18        2.13      7.97 o 
  -9  -4   5       57.69       59.95     11.51 o 
  -8  -4   5       75.76      102.00     10.39 o 
  -7  -4   5       55.40       50.96      7.93 o 
  -6  -4   5       31.15       35.66      6.54 o 
  -5  -4   5      124.33      116.83      8.16 o 
  -4  -4   5      868.09      919.96     17.50 o 
  -3  -4   5      239.53      209.15      9.44 o 
  -2  -4   5      822.29      878.07     22.76 o 
  -1  -4   5      273.56      291.07      8.76 o 
   0  -4   5      154.06      164.74      4.50 o 
   1  -4   5      488.79      394.35      9.52 o 
   2  -4   5      512.94      503.97     15.13 o 
   3  -4   5        7.83        5.17      3.34 o 
   4  -4   5       61.07       62.19      6.34 o 
   5  -4   5      137.28      161.29      9.59 o 
   6  -4   5       12.86       14.85      6.18 o 
   7  -4   5       45.17       42.85      7.59 o 
   8  -4   5       29.78       28.25      8.85 o 
   9  -4   5       12.00        9.70      8.98 o 
  -9  -3   5       29.56       31.05      9.30 o 
  -8  -3   5       34.28       39.22      8.47 o 
  -7  -3   5        0.25        3.16      4.36 o 
  -6  -3   5        1.87        2.84      3.67 o 
  -5  -3   5        0.27       -0.29      4.46 o 
  -4  -3   5      103.49      120.46      5.23 o 
  -3  -3   5     1519.76     1480.69     29.06 o 
  -2  -3   5       78.02       94.56      5.98 o 
  -1  -3   5     1504.88     1534.66     25.29 o 
   0  -3   5      240.11      239.78      8.69 o 
   1  -3   5      113.91      114.98      3.14 o 
   2  -3   5      139.42      125.32      6.28 o 
   3  -3   5       96.98       97.77      6.23 o 
   4  -3   5       81.85       81.85      6.23 o 
   5  -3   5        1.29       -0.96      4.39 o 
   6  -3   5       27.41       32.61      6.25 o 
   7  -3   5      115.14       95.18      9.41 o 
   8  -3   5        6.01       -1.90      6.92 o 
   9  -3   5        0.02       -2.15      9.18 o 
  -9  -2   5       57.13       51.90     10.82 o 
  -8  -2   5       19.24       21.41      8.53 o 
  -7  -2   5       30.24       31.07      7.68 o 
  -6  -2   5      259.98      271.58     10.50 o 
  -5  -2   5      743.11      758.20     15.31 o 
  -4  -2   5      189.14      186.68      6.18 o 
  -3  -2   5     1006.37     1119.75     19.95 o 
  -2  -2   5      950.88      989.42     17.65 o 
  -1  -2   5      808.55      800.16     11.77 o 
   0  -2   5      488.12      480.17     12.58 o 
   1  -2   5     1027.21      981.44     16.26 o 
   2  -2   5       71.42       71.48      4.59 o 
   3  -2   5       16.24       20.88      2.74 o 
   4  -2   5       21.64       14.99      3.81 o 
   5  -2   5      215.15      226.13     10.94 o 
   6  -2   5       49.01       53.43      6.52 o 
   7  -2   5       47.02       43.82      7.19 o 
   8  -2   5       47.04       47.62      8.40 o 
   9  -2   5       32.22       31.85      9.99 o 
  -9  -1   5       13.78       14.94      8.80 o 
  -8  -1   5        6.92        5.31      7.95 o 
  -7  -1   5       43.02       23.63      6.92 o 
  -6  -1   5        4.95        2.29      3.44 o 
  -5  -1   5        4.30        4.73      3.10 o 
  -4  -1   5      260.83      272.16      7.34 o 
  -3  -1   5      290.22      343.78      8.16 o 
  -2  -1   5      433.65      498.17     15.67 o 
  -1  -1   5       35.39       35.00      1.64 o 
   0  -1   5        1.42       -1.48      1.01 o 
   1  -1   5       81.95       85.92      3.50 o 
   2  -1   5       29.18       25.55      1.54 o 
   3  -1   5       33.12       35.74      1.88 o 
   4  -1   5      147.23      150.18      4.16 o 
   5  -1   5        0.12        0.09      1.99 o 
   6  -1   5      154.40      180.53     10.69 o 
   7  -1   5      111.38      117.58      9.66 o 
   8  -1   5        2.93        1.55      6.63 o 
   9  -1   5       17.30       17.52      8.38 o 
  -9   0   5       69.72       67.03     10.69 o 
  -8   0   5        1.55       -0.04      7.79 o 
  -7   0   5       55.50       62.77      8.31 o 
  -6   0   5        0.66        0.25      3.44 o 
  -5   0   5      333.99      332.11      8.79 o 
  -4   0   5      245.70      244.96      6.97 o 
  -3   0   5     1129.80     1174.02     16.57 o 
  -2   0   5      183.89      185.64      5.43 o 
  -1   0   5        0.12        0.12      1.64 o 
   0   0   5     1038.37     1068.04     20.99 o 
   1   0   5       19.89       23.21      1.92 o 
   2   0   5       63.09       62.72      3.19 o 
   3   0   5      265.82      296.62     10.41 o 
   4   0   5      406.60      420.28      9.37 o 
   5   0   5      214.93      200.96     17.34 o 
   6   0   5      293.46      325.16     14.28 o 
   7   0   5       18.07       31.87      6.85 o 
   8   0   5       47.92       49.19      7.95 o 
   9   0   5       28.10       41.26      9.43 o 
  10   0   5        7.87        6.29      8.87 o 
  -9   1   5        0.29        3.72      9.56 o 
  -8   1   5       29.71       49.15      8.98 o 
  -7   1   5       35.54       31.29      7.26 o 
  -6   1   5       22.98       23.97      6.81 o 
  -5   1   5       17.80       11.64      3.25 o 
  -4   1   5     1135.19     1250.25     30.86 o 
  -3   1   5      300.55      358.12      6.53 o 
  -2   1   5      175.01      191.87      5.90 o 
  -1   1   5       17.07       21.11      2.30 o 
   0   1   5      723.55      704.61     12.92 o 
   1   1   5      315.59      295.45      5.64 o 
   2   1   5      184.45      163.72      3.70 o 
   3   1   5      132.05      129.87      4.64 o 
   4   1   5       30.82       31.79      2.27 o 
   5   1   5       67.06       62.87      5.00 o 
   6   1   5      124.48      119.30     11.63 o 
   7   1   5       36.30       45.46     10.43 o 
   8   1   5       69.18       57.69      8.06 o 
   9   1   5        1.24        3.34      7.26 o 
  10   1   5       17.55       14.25      8.89 o 
  -9   2   5       27.77       37.43     11.20 o 
  -8   2   5       18.80       16.40      8.13 o 
  -7   2   5      175.78      169.68     11.54 o 
  -6   2   5      108.83       99.21      8.74 o 
  -5   2   5      216.42      218.49      8.79 o 
  -4   2   5      241.50      212.41     18.00 o 
  -3   2   5     1665.12     1681.15     23.15 o 
  -2   2   5      188.89      166.33      3.74 o 
  -1   2   5       15.17       17.42      1.15 o 
   0   2   5     1435.36     1429.80     24.27 o 
   1   2   5        0.45        0.21      1.15 o 
   2   2   5      154.34      160.96      4.13 o 
   3   2   5       74.80       69.44      4.35 o 
   4   2   5      546.76      536.36      8.95 o 
   5   2   5      165.34      146.97      5.55 o 
   6   2   5      649.86      664.95     14.06 o 
   7   2   5        2.72        3.47      3.72 o 
   8   2   5      234.41      229.45      9.02 o 
   9   2   5        3.18        2.53      7.62 o 
  10   2   5       42.16       41.98      9.63 o 
  -8   3   5        2.91        6.29      9.07 o 
  -7   3   5       45.18       45.56      9.23 o 
  -6   3   5       51.03       72.45      8.11 o 
  -5   3   5       15.71       11.13      5.64 o 
  -4   3   5      280.82        1.75      3.27 o 
  -3   3   5      692.36      682.21     16.44 o 
  -2   3   5       18.98       24.14      2.21 o 
  -1   3   5       10.96        6.77      1.34 o 
   0   3   5      169.95      160.92     11.76 o 
   1   3   5       37.95       31.00      2.64 o 
   2   3   5     1795.73     1816.04     30.18 o 
   3   3   5      327.53      336.20     14.06 o 
   4   3   5      230.08      250.41      5.55 o 
   5   3   5      306.23      302.12     32.09 o 
   6   3   5      196.89      191.49      7.05 o 
   7   3   5      484.83      474.91     11.92 o 
   8   3   5      135.23      122.44      6.88 o 
   9   3   5       23.15       19.69      5.51 o 
  10   3   5        0.02       -2.22      8.74 o 
  -8   4   5        6.63        8.56      9.92 o 
  -7   4   5        9.19       18.59      8.80 o 
  -6   4   5        3.12        2.55      6.09 o 
  -5   4   5      195.38      175.22     11.05 o 
  -4   4   5       19.10       18.05      5.81 o 
  -3   4   5       60.54       47.03     17.16 o 
  -2   4   5        7.15        7.72      2.16 o 
  -1   4   5       39.78       33.70      3.38 o 
   0   4   5      169.57      163.85      5.42 o 
   1   4   5       46.07       42.68      3.07 o 
   2   4   5       16.78       12.02      2.39 o 
   3   4   5       56.54       62.69      3.56 o 
   4   4   5      136.50      121.05      4.05 o 
   5   4   5       40.11       28.68      7.68 o 
   6   4   5       85.34       81.58      4.98 o 
   7   4   5       17.07       12.73      3.97 o 
   8   4   5        8.42        3.72      4.29 o 
   9   4   5        0.09        1.01      4.93 o 
  10   4   5       21.11       11.72      5.86 o 
  -8   5   5       15.31       15.90     10.77 o 
  -7   5   5        0.39        0.85      8.35 o 
  -6   5   5        6.16        6.83      7.41 o 
  -5   5   5       13.07       18.48      6.63 o 
  -4   5   5      505.35      577.20     19.05 o 
  -3   5   5       36.84       40.96      3.46 o 
  -2   5   5        2.72        0.97      2.20 o 
   0   5   5        2.33        0.74      3.16 o 
   1   5   5      325.96      346.62     12.23 o 
   2   5   5       10.90       11.38      3.74 o 
   3   5   5      319.67      336.95     11.87 o 
   4   5   5        5.72        4.64      2.65 o 
   5   5   5       78.25       85.67      4.65 o 
   6   5   5       22.72       23.90      3.81 o 
   7   5   5      107.22      106.40      6.12 o 
   8   5   5      121.04      110.05     11.33 o 
   9   5   5       23.45       12.94      7.94 o 
  10   5   5        4.63        3.73      6.21 o 
  -7   6   5       70.48       55.18     10.89 o 
  -6   6   5       47.77       47.15      9.16 o 
  -5   6   5       30.43       21.82      7.28 o 
  -4   6   5       11.21       12.03      5.87 o 
  -3   6   5       74.23       69.08      4.24 o 
  -2   6   5       28.76       32.22      3.36 o 
  -1   6   5        9.97        7.46      2.44 o 
   0   6   5      340.91      338.37      8.31 o 
   1   6   5       37.80       37.34      5.40 o 
   2   6   5      181.93      187.35      9.10 o 
   3   6   5        0.05        0.29      3.85 o 
   4   6   5       13.88       15.70      4.84 o 
   5   6   5      221.54      225.90      7.64 o 
   6   6   5       35.01       34.08      6.17 o 
   7   6   5        0.89       -0.61      4.09 o 
   8   6   5        0.11        0.92      4.64 o 
   9   6   5        6.03        2.78      5.54 o 
  10   6   5        0.63        0.96      6.06 o 
  -7   7   5       21.15       17.94     10.48 o 
  -6   7   5        0.00       -1.64      8.38 o 
  -5   7   5      172.52      176.02     11.97 o 
  -4   7   5       68.59       65.15      7.37 o 
  -3   7   5       23.34       16.06      3.73 o 
  -2   7   5      117.11      126.91      5.56 o 
  -1   7   5       49.10       43.52      4.44 o 
   0   7   5      173.73      188.31     11.96 o 
   1   7   5       84.85       86.33      6.97 o 
   2   7   5      633.13      684.37     21.02 o 
   3   7   5      111.48      126.74      8.04 o 
   4   7   5       44.48       44.71      5.60 o 
   5   7   5       84.33       93.31      7.62 o 
   6   7   5        5.08        3.28      3.78 o 
   7   7   5      127.28      116.53      6.73 o 
   8   7   5       53.31       45.47      6.32 o 
   9   7   5        0.03       -0.57      5.56 o 
  -6   8   5        6.69       10.80      9.54 o 
  -5   8   5        0.08       -1.37      7.93 o 
  -4   8   5       24.68       18.17      7.28 o 
  -3   8   5       35.52       33.80      6.99 o 
  -2   8   5       25.55       29.58      4.80 o 
  -1   8   5      116.72      106.85      5.31 o 
   0   8   5        0.72        0.84      3.09 o 
   1   8   5        0.38        1.81      4.95 o 
   2   8   5       64.71       61.18      6.79 o 
   3   8   5        7.44        5.96      5.33 o 
   4   8   5        0.84        0.00      4.64 o 
   5   8   5       16.27       25.09      6.36 o 
   6   8   5      112.32       99.10      9.03 o 
   7   8   5       76.30       58.02      8.47 o 
   8   8   5        2.13        5.02      7.03 o 
   9   8   5        0.01       -0.95      5.59 o 
  -5   9   5       19.69       23.47      9.54 o 
  -4   9   5       17.92       13.55      7.73 o 
  -3   9   5        2.78        6.65      6.83 o 
  -2   9   5       29.97       40.01      4.88 o 
  -1   9   5        9.87        3.87      3.70 o 
   0   9   5       54.81       60.36      5.04 o 
   1   9   5        5.45        5.80      6.27 o 
   2   9   5       59.90       69.85      8.11 o 
   3   9   5      266.21      296.25     13.74 o 
   4   9   5       50.95       52.64      7.08 o 
   5   9   5      103.25       93.68      8.47 o 
   6   9   5       24.29       30.28      7.03 o 
   7   9   5      241.21      228.32     14.05 o 
   8   9   5        4.41        1.32      8.00 o 
   9   9   5       57.15       54.84      9.92 o 
  -4  10   5       21.41       32.95      9.45 o 
  -3  10   5        0.57        6.25      6.83 o 
  -2  10   5        6.81        3.92      7.10 o 
  -1  10   5       15.19        4.76      4.47 o 
   0  10   5        1.81       -0.96      4.31 o 
   1  10   5        5.59       13.13      6.67 o 
   2  10   5       20.69       14.43      7.12 o 
   3  10   5       86.00      100.35      9.19 o 
   4  10   5       96.89       90.58      9.03 o 
   5  10   5       10.37        5.55      6.83 o 
   7  10   5       18.98       13.55      7.46 o 
   8  10   5        8.65        1.39      7.79 o 
  -3  11   5        5.78        3.00      8.82 o 
  -2  11   5       38.79       39.69      9.09 o 
  -1  11   5        1.12        1.35      4.80 o 
   0  11   5        0.51        0.03      5.04 o 
   1  11   5        0.52        1.56      4.73 o 
   2  11   5       29.57       32.66      8.60 o 
   3  11   5        0.17        1.68      7.55 o 
   4  11   5        0.49        0.96      6.97 o 
   5  11   5       37.99       28.87      7.86 o 
   6  11   5       30.00       25.38      8.71 o 
   7  11   5       93.39       88.56     10.71 o 
   8  11   5        0.08        0.76      9.36 o 
  -2  12   5        0.56       -1.99      9.21 o 
  -1  12   5        1.74        1.66      8.71 o 
   0  12   5       24.02       24.20      6.23 o 
   1  12   5       43.12       58.56      6.83 o 
   2  12   5       10.96       13.08      8.09 o 
   3  12   5       20.26       18.64      8.18 o 
   4  12   5       10.61       11.62      8.15 o 
   5  12   5       15.71       11.94      9.00 o 
   6  12   5        2.73        0.81      8.67 o 
   7  12   5        0.21       -0.94      9.27 o 
  -1  13   5        0.31        1.66      9.94 o 
   0  13   5        3.78        1.45      6.51 o 
   1  13   5        5.78        9.09      6.65 o 
   2  13   5        6.71        2.63      5.74 o 
   3  13   5        0.95        4.23      9.59 o 
   4  13   5       15.04       11.98      8.94 o 
   5  13   5        3.99        5.40      9.12 o 
   6  13   5       24.12       21.97      9.61 o 
  -2 -13   6        0.21       -2.58      7.50 o 
  -1 -13   6       19.44       28.89      9.41 o 
  -3 -12   6        0.01       -1.37      5.94 o 
  -2 -12   6       23.08       19.73      6.90 o 
  -1 -12   6        0.95        6.16      7.12 o 
   0 -12   6       32.46       20.92      8.94 o 
   1 -12   6       19.68       20.32      9.50 o 
   2 -12   6        2.69       -0.54      9.54 o 
  -6 -11   6        6.70        1.41      9.79 o 
  -5 -11   6       18.62       24.80      9.00 o 
  -3 -11   6       16.47       21.10      6.00 o 
  -2 -11   6       14.78       21.08      6.41 o 
  -1 -11   6        6.67        7.48      7.08 o 
   0 -11   6       15.66       11.89      7.79 o 
   1 -11   6        1.41        0.16      6.92 o 
   2 -11   6        4.05       10.06      7.97 o 
   3 -11   6        3.28        1.28      7.88 o 
  -7 -10   6       23.47       41.44     12.59 o 
  -6 -10   6       23.28       25.38     10.26 o 
  -5 -10   6        6.44       11.62      7.44 o 
  -4 -10   6       20.59       11.45      7.23 o 
  -2 -10   6       19.66       19.62      6.23 o 
  -1 -10   6        3.31        6.97      6.47 o 
   0 -10   6        0.57        1.16      5.91 o 
   1 -10   6       48.68       43.50      8.33 o 
   2 -10   6       21.62       23.74      7.57 o 
   3 -10   6        0.44        1.79      6.90 o 
   4 -10   6       10.35       11.40      8.04 o 
  -7  -9   6       17.59       13.35      9.59 o 
  -6  -9   6        1.97        0.84      6.08 o 
  -5  -9   6        6.22        4.12      6.92 o 
  -4  -9   6        4.95        0.43      6.56 o 
  -3  -9   6        7.00        1.95      5.71 o 
  -2  -9   6       88.65       85.07      7.21 o 
  -1  -9   6        4.04        1.72      5.13 o 
   0  -9   6       92.35       91.92      8.40 o 
   1  -9   6       68.19       59.90      7.44 o 
   2  -9   6       48.38       62.05      7.93 o 
   3  -9   6        2.81       -0.27      5.87 o 
   4  -9   6        4.17        5.22      7.48 o 
   5  -9   6       17.71        7.68      7.73 o 
  -8  -8   6        7.33        6.43     10.19 o 
  -7  -8   6       24.48       28.96      9.00 o 
  -6  -8   6        0.09        1.08      7.88 o 
  -5  -8   6       65.58       71.75      8.38 o 
  -4  -8   6        4.92        0.04      6.00 o 
  -3  -8   6        1.85        5.82      5.42 o 
  -2  -8   6       10.65       13.59      3.56 o 
  -1  -8   6       30.17       32.08      6.09 o 
   0  -8   6        6.63        5.69      4.91 o 
   1  -8   6       54.79       48.48      6.52 o 
   2  -8   6       14.03        7.82      5.38 o 
   3  -8   6        3.19        8.96      6.25 o 
   4  -8   6        2.63        0.85      5.82 o 
   5  -8   6       28.63       13.51      7.82 o 
   6  -8   6       18.55        9.61      7.71 o 
  -8  -7   6        7.15        7.35      8.38 o 
  -7  -7   6       32.88       37.27      8.71 o 
  -6  -7   6       12.07       10.57      7.68 o 
  -5  -7   6      104.01      106.29      9.61 o 
  -4  -7   6        0.85        1.16      5.71 o 
  -3  -7   6      157.57      160.57      9.61 o 
  -2  -7   6       60.77       52.42      5.67 o 
  -1  -7   6      149.52      151.83      9.26 o 
   0  -7   6       24.16       23.79      5.29 o 
   1  -7   6        0.60        2.20      4.21 o 
   2  -7   6       68.50       73.71      7.24 o 
   3  -7   6        0.08        0.07      5.29 o 
   4  -7   6       85.13       76.49      7.86 o 
   5  -7   6        0.01       -2.96      6.47 o 
   6  -7   6        8.62        6.74      7.03 o 
   7  -7   6        0.17       -3.52      8.60 o 
  -8  -6   6        0.14        1.03      7.93 o 
  -7  -6   6        2.06       -0.09      7.70 o 
  -6  -6   6       48.48       53.27      7.93 o 
  -5  -6   6      103.79       78.75      8.38 o 
  -4  -6   6        2.15        1.88      4.79 o 
  -3  -6   6       34.24       25.27      5.29 o 
  -2  -6   6        2.09        4.12      4.01 o 
  -1  -6   6       27.56       17.80     13.63 o 
   0  -6   6        9.30        6.32      4.03 o 
   1  -6   6       25.50       10.30      4.14 o 
   2  -6   6        4.19        2.28      3.72 o 
   3  -6   6        1.21        0.69      4.21 o 
   4  -6   6       67.71       83.38      8.02 o 
   5  -6   6       83.53       79.87      8.27 o 
   6  -6   6        7.74        7.06      7.10 o 
   7  -6   6        3.24       -0.63      7.08 o 
  -9  -5   6       44.70       42.96     11.36 o 
  -8  -5   6        1.36        4.46      8.62 o 
  -7  -5   6      112.86      119.42     10.53 o 
  -6  -5   6        8.89       11.96      6.25 o 
  -5  -5   6      763.82      734.76     22.92 o 
  -4  -5   6       58.76       52.98      4.41 o 
  -3  -5   6      824.78      809.10     22.74 o 
  -2  -5   6      180.09      192.05      8.70 o 
  -1  -5   6      397.30      412.63     13.30 o 
   0  -5   6        3.74        0.28      2.08 o 
   1  -5   6      184.93      166.72      8.09 o 
   2  -5   6       12.21       11.04      4.05 o 
   3  -5   6       25.30       29.14      5.24 o 
   4  -5   6       38.91       31.83      5.53 o 
   5  -5   6        8.95        7.08      5.73 o 
   6  -5   6      104.34      109.47      9.86 o 
   7  -5   6       13.43        6.09      7.71 o 
   8  -5   6       45.59       36.80      9.16 o 
  -9  -4   6        5.05        9.47     10.19 o 
  -8  -4   6       56.24       55.89      9.54 o 
  -7  -4   6        2.06        1.10      6.52 o 
  -6  -4   6       36.61       36.67      7.41 o 
  -5  -4   6       32.47       37.10      6.63 o 
  -4  -4   6      106.72      110.42      5.25 o 
  -3  -4   6       96.85      101.94      4.86 o 
  -2  -4   6      202.12      197.66      8.74 o 
  -1  -4   6       36.50       36.43      3.81 o 
   0  -4   6       16.64       12.32      2.12 o 
   1  -4   6       70.36       72.94      2.96 o 
   2  -4   6       17.15       18.43      3.70 o 
   3  -4   6       89.91      112.97      7.24 o 
   4  -4   6        6.89        6.67      4.28 o 
   5  -4   6        5.79        4.10      4.84 o 
   6  -4   6        2.77       -0.65      5.91 o 
   7  -4   6       24.97       13.10      7.44 o 
   8  -4   6        5.55        2.69      8.31 o 
  -9  -3   6       37.73       42.56     10.28 o 
  -8  -3   6        1.20        0.78      7.55 o 
  -7  -3   6      144.93      163.59     11.29 o 
  -6  -3   6        0.78       -0.04      5.49 o 
  -5  -3   6      465.14      511.11     17.68 o 
  -4  -3   6       13.65       13.80      3.12 o 
  -3  -3   6      755.72      781.41     15.30 o 
  -2  -3   6        4.49        0.95      2.11 o 
  -1  -3   6     1881.38     2033.17     33.06 o 
   0  -3   6      125.49      120.58      3.92 o 
   1  -3   6      160.65      152.74      8.47 o 
   2  -3   6      572.58      604.18     17.13 o 
   3  -3   6        0.08        0.02      3.36 o 
   4  -3   6        9.99        5.47      3.74 o 
   5  -3   6       23.42       27.69      5.44 o 
   6  -3   6      128.17      133.79      9.97 o 
   7  -3   6        0.99        3.70      6.59 o 
   8  -3   6       48.18       52.64      9.95 o 
   9  -3   6        0.45       -1.64      8.44 o 
  -9  -2   6       31.58       16.73      9.39 o 
  -8  -2   6        3.94        3.27      8.42 o 
  -7  -2   6       14.07       16.51      6.70 o 
  -6  -2   6       10.59       20.43      6.18 o 
  -5  -2   6        7.97        1.75      5.13 o 
  -4  -2   6      208.65      208.31      6.83 o 
  -3  -2   6       51.87       52.47      3.68 o 
  -2  -2   6        4.02        3.98      2.34 o 
  -1  -2   6       22.24       20.02      1.78 o 
   0  -2   6      395.94      386.21      8.14 o 
   1  -2   6      120.43      137.50      3.81 o 
   2  -2   6      170.74      185.87      4.35 o 
   3  -2   6       71.44       72.48      5.20 o 
   4  -2   6       17.82       15.57      4.03 o 
   5  -2   6        2.48        2.04      4.61 o 
   6  -2   6        4.63        2.64      5.26 o 
   7  -2   6       39.25       27.06      6.92 o 
   8  -2   6       13.49       10.68      7.86 o 
   9  -2   6        2.47        3.47      8.24 o 
  -9  -1   6        1.09        0.22      9.88 o 
  -8  -1   6       34.15       25.85      8.29 o 
  -7  -1   6       38.55       60.03      8.51 o 
  -6  -1   6      421.46      443.53     17.22 o 
  -5  -1   6       42.22       43.91      6.23 o 
  -4  -1   6     1141.02     1157.04     21.32 o 
  -3  -1   6      118.72      121.13      5.19 o 
  -2  -1   6     1203.20     1295.34     22.75 o 
  -1  -1   6      188.62      194.08      4.01 o 
   0  -1   6      325.59      319.46      5.54 o 
   1  -1   6       35.56       45.08      2.92 o 
   2  -1   6      371.71      385.52      6.50 o 
   3  -1   6      497.59      557.45      9.49 o 
   4  -1   6       29.77       31.05      2.30 o 
   5  -1   6       80.18       69.66      4.38 o 
   6  -1   6      147.42      174.81     10.82 o 
   7  -1   6        1.12        0.45      5.55 o 
   8  -1   6        0.01        0.94      6.52 o 
   9  -1   6        9.68        6.50      8.02 o 
  -9   0   6       35.13       35.26     11.16 o 
  -8   0   6       10.97       11.00      8.71 o 
  -7   0   6       29.24       28.81      8.27 o 
  -6   0   6       16.50        9.27      6.32 o 
  -5   0   6       71.86       72.25      7.19 o 
  -4   0   6       15.24       22.15      2.51 o 
  -3   0   6      100.20      107.82      3.34 o 
  -2   0   6      261.01      286.23      7.30 o 
  -1   0   6      186.42      179.64      7.40 o 
   0   0   6      505.13      483.21      7.50 o 
   1   0   6      853.41      908.74     22.51 o 
   2   0   6      371.50      413.95      8.83 o 
   3   0   6      752.87      741.90     11.24 o 
   4   0   6        0.62        2.06      1.92 o 
   5   0   6      146.45      150.71     12.94 o 
   6   0   6       76.84       91.05      8.00 o 
   7   0   6      132.66      133.82      9.77 o 
   8   0   6       12.53       17.87      7.21 o 
   9   0   6       16.88       17.18      8.96 o 
  -8   1   6      126.15      143.26     13.04 o 
  -7   1   6       22.65       15.77      7.21 o 
  -6   1   6      283.81      336.42     15.78 o 
  -5   1   6       34.47       34.56      6.09 o 
  -4   1   6      524.71      501.40     25.26 o 
  -3   1   6        6.21        7.32      1.86 o 
  -2   1   6       25.21       30.42      2.92 o 
  -1   1   6       99.79      132.15      4.67 o 
   0   1   6      353.64      391.28      6.29 o 
   1   1   6     3479.66     3456.46     49.70 o 
   2   1   6     3527.73     3874.79     50.18 o 
   3   1   6      516.99      546.27      9.12 o 
   4   1   6      119.57      122.63      4.85 o 
   5   1   6      684.48      714.18     16.12 o 
   6   1   6      164.95      180.22      6.93 o 
   7   1   6       55.64       57.15      7.33 o 
   8   1   6       21.93       23.00      7.28 o 
   9   1   6        8.67       14.07      8.67 o 
  10   1   6       21.16       27.84     10.48 o 
  -8   2   6       55.13       69.09     10.46 o 
  -7   2   6       25.10       22.87      8.60 o 
  -6   2   6       15.28       13.13      6.97 o 
  -5   2   6       11.54       14.72      5.35 o 
  -4   2   6       70.52       61.45      6.36 o 
  -3   2   6       56.25       65.74      4.11 o 
  -2   2   6        4.78        3.01      1.40 o 
  -1   2   6      118.32      133.79      5.89 o 
   0   2   6      338.50      338.77      7.87 o 
   1   2   6     2078.17     2150.71     28.64 o 
   2   2   6      539.03      517.00      8.42 o 
   3   2   6      761.99      800.73     12.21 o 
   4   2   6       66.16       58.04      3.51 o 
   5   2   6      649.09      658.16     10.96 o 
   6   2   6        6.43        3.70      3.48 o 
   7   2   6     1054.01     1087.80     21.29 o 
   8   2   6       37.99       33.82      7.41 o 
   9   2   6      107.60      106.22     10.60 o 
  10   2   6        0.87       -1.10      7.93 o 
  -8   3   6        5.57       12.63      9.92 o 
  -7   3   6        5.77        1.99      7.44 o 
  -6   3   6       54.40       59.83      8.22 o 
  -5   3   6       48.10       36.54      6.34 o 
  -4   3   6        1.51        1.79      4.37 o 
  -3   3   6        0.10       -1.25      3.87 o 
  -2   3   6       28.64       34.31      2.12 o 
  -1   3   6      159.73      155.16      3.64 o 
   0   3   6      503.26      476.51     10.33 o 
   1   3   6     3766.22     3663.22     59.94 o 
   2   3   6      295.42      313.41      6.06 o 
   3   3   6      236.70      223.50      8.11 o 
   4   3   6        0.29       -0.32      2.00 o 
   5   3   6      985.38      979.67     15.05 o 
   6   3   6       76.09       69.44      4.84 o 
   7   3   6        4.40        4.72      3.71 o 
   8   3   6       26.20       20.09      4.75 o 
   9   3   6       58.35       58.13      9.77 o 
  10   3   6       15.30       17.83      9.74 o 
  -8   4   6        0.69       -2.42      9.07 o 
  -7   4   6        0.37       -1.10      8.47 o 
  -6   4   6       25.65       26.66      8.11 o 
  -5   4   6       73.63       73.48      7.80 o 
  -4   4   6      148.50      163.41     10.33 o 
  -3   4   6        3.08        6.18      4.17 o 
  -2   4   6       61.16       59.33      3.16 o 
  -1   4   6      319.75      296.88      7.93 o 
   0   4   6      627.26      631.79     20.34 o 
   1   4   6       82.45       87.00      4.32 o 
   2   4   6       25.47       35.06      3.14 o 
   3   4   6        0.00        0.16      1.84 o 
   4   4   6      146.71      125.54      4.36 o 
   5   4   6      282.43      285.72      6.56 o 
   6   4   6       64.89       63.10      4.53 o 
   7   4   6       67.91       71.82      5.50 o 
   8   4   6       14.96       15.71      4.77 o 
   9   4   6       47.57       52.54     15.13 o 
  10   4   6       11.36       12.05      9.52 o 
  -7   5   6        3.31        0.96      8.11 o 
  -6   5   6       17.69        3.52      7.68 o 
  -5   5   6       23.88       39.31      7.12 o 
  -4   5   6        8.61       14.47      5.51 o 
  -3   5   6       42.72       53.96      6.50 o 
  -2   5   6        0.05       -0.04      4.14 o 
  -1   5   6        2.05        4.96      2.27 o 
   0   5   6        1.38        5.42      3.94 o 
   1   5   6      656.97      696.05     20.13 o 
   2   5   6        3.58        1.13      2.58 o 
   3   5   6      227.48      245.69      7.45 o 
   4   5   6      355.51      385.37      7.82 o 
   5   5   6      581.66      590.90     13.10 o 
   6   5   6        0.27       -1.00      3.29 o 
   7   5   6        0.32        1.35      4.18 o 
   8   5   6        6.80        2.93      4.60 o 
   9   5   6        2.52        1.61      5.56 o 
  10   5   6       15.53       14.11      6.67 o 
  -7   6   6       34.89       36.58     10.95 o 
  -6   6   6        5.52        3.34      8.31 o 
  -5   6   6      169.06      180.37     12.12 o 
  -4   6   6       74.10       54.15      7.10 o 
  -3   6   6       46.27       55.85      6.97 o 
  -2   6   6        2.56        8.58      4.59 o 
   0   6   6      497.76      432.15     38.10 o 
   1   6   6        3.97        4.46      4.12 o 
   2   6   6       84.36       94.04      6.90 o 
   3   6   6       15.41       17.45      5.11 o 
   4   6   6      230.17      200.90      9.89 o 
   5   6   6       50.46       54.40      6.37 o 
   6   6   6       50.32       40.42      4.80 o 
   7   6   6       19.89       24.86      4.53 o 
   8   6   6       61.40       64.67     10.71 o 
   9   6   6       10.73        7.00      9.65 o 
  10   6   6       12.42       11.21      7.66 o 
  -6   7   6        4.89        4.64      8.96 o 
  -5   7   6       19.83        6.88      7.79 o 
  -4   7   6       14.40       10.77      6.11 o 
  -3   7   6        0.54       -1.34      5.51 o 
  -2   7   6       27.09       23.03      5.98 o 
  -1   7   6        0.37       -0.51      2.83 o 
   0   7   6       55.12       69.70      7.15 o 
   1   7   6       81.72       68.42      6.74 o 
   2   7   6      236.82      250.54     11.39 o 
   3   7   6        1.57        1.10      4.59 o 
   4   7   6       98.06       87.72      7.35 o 
   5   7   6      102.71      121.24      9.05 o 
   6   7   6       11.57       11.89      4.13 o 
   7   7   6        0.39        1.17      4.35 o 
   8   7   6        3.32        3.80      4.99 o 
   9   7   6       14.52       11.65      6.28 o 
  -6   8   6        2.99       -1.01      9.68 o 
  -5   8   6       21.85       24.86      8.98 o 
  -4   8   6        3.37        2.42      7.10 o 
  -3   8   6        6.97        2.76      5.62 o 
  -2   8   6       27.76       17.25      5.80 o 
  -1   8   6      248.36      269.18      9.21 o 
   0   8   6      193.80      190.22      7.04 o 
   1   8   6       11.98       14.13      5.64 o 
   2   8   6      234.09      252.32     12.22 o 
   3   8   6        9.74        5.17      5.26 o 
   4   8   6      310.78      323.82     13.88 o 
   5   8   6        9.25        6.79      5.80 o 
   6   8   6      195.35      210.33     12.01 o 
   7   8   6       13.78       10.75      6.41 o 
   8   8   6       73.11       74.15      7.19 o 
   9   8   6        5.19        2.98      5.68 o 
  -5   9   6        3.29        0.94      9.43 o 
  -4   9   6       10.10       10.93      7.44 o 
  -3   9   6       17.76       18.48      7.64 o 
  -2   9   6        3.16       -0.60      6.45 o 
  -1   9   6       39.53       36.20      7.48 o 
   0   9   6        4.19        5.63      4.05 o 
   1   9   6       39.94       33.35      7.50 o 
   2   9   6       49.91       48.10      7.33 o 
   3   9   6        6.77       -1.21      6.16 o 
   4   9   6       30.88       22.67      6.45 o 
   5   9   6       77.53       80.65      8.83 o 
   6   9   6       30.35       25.92      7.01 o 
   7   9   6        4.30        1.12      7.26 o 
   8   9   6        0.03        0.36      7.93 o 
   9   9   6       32.97       12.45      9.34 o 
  -4  10   6        5.77        1.72      8.85 o 
  -3  10   6       25.39       32.59      9.03 o 
  -2  10   6       26.94       16.62      7.91 o 
  -1  10   6       12.58       15.28      7.57 o 
   0  10   6        0.83       -0.46      4.23 o 
   1  10   6        2.61        0.59      4.18 o 
   2  10   6       10.81       13.75      7.48 o 
   3  10   6        0.30        3.54      6.99 o 
   4  10   6       30.27       44.26      8.69 o 
   5  10   6       25.24       17.74      6.88 o 
   6  10   6      124.47      103.76     10.40 o 
   7  10   6        5.33        3.34      8.15 o 
   8  10   6       25.65       17.70      8.56 o 
  -3  11   6        0.80        3.07      8.06 o 
  -2  11   6        1.13        1.03      8.35 o 
  -1  11   6        0.31        0.45      7.93 o 
   0  11   6        0.29        4.57      8.04 o 
   1  11   6       18.81        9.83      5.02 o 
   2  11   6        0.39        0.25      7.26 o 
   3  11   6        7.18       12.32      8.18 o 
   4  11   6        7.34        7.06      8.20 o 
   5  11   6       12.35        8.51      8.13 o 
   6  11   6        0.00        6.09      8.20 o 
   7  11   6        3.84        2.24      8.42 o 
  -2  12   6        0.67        0.96      9.54 o 
  -1  12   6        9.90       11.38      9.27 o 
   0  12   6        6.40        5.55      8.38 o 
   1  12   6        4.96        3.76      5.84 o 
   2  12   6        6.54        7.77      9.41 o 
   3  12   6       33.28       34.59      9.09 o 
   4  12   6       36.29       29.50      9.81 o 
   5  12   6       24.50       17.09      9.63 o 
   6  12   6       16.54       19.69      9.70 o 
   7  12   6        5.79        0.83      9.43 o 
   0  13   6        0.49       -1.72     10.39 o 
   1  13   6       24.08       20.83     10.01 o 
   2  13   6        0.24        0.84      6.23 o 
   3  13   6        2.04        1.23      9.12 o 
   4  13   6        5.57        6.34      9.07 o 
   5  13   6        6.64        7.35      9.38 o 
  -4 -12   7        3.52        1.79      5.80 o 
  -3 -12   7       10.25        8.80      6.03 o 
  -2 -12   7        0.13        3.40      6.54 o 
  -1 -12   7       35.93       27.37      8.74 o 
   0 -12   7       10.09        2.04      8.69 o 
   1 -12   7       12.50        9.18      8.56 o 
  -3 -11   7        5.82        0.83      5.11 o 
  -2 -11   7       21.19       16.60      6.43 o 
  -1 -11   7        0.43        0.74      6.92 o 
   0 -11   7       30.77       31.52      8.11 o 
   1 -11   7       11.86       22.73      7.66 o 
   2 -11   7        8.38        6.76      9.03 o 
   3 -11   7        0.47        0.72      8.15 o 
  -6 -10   7       31.01       43.70     11.20 o 
  -5 -10   7        2.15        3.16      8.44 o 
  -3 -10   7        4.74       -0.02      5.02 o 
  -2 -10   7        5.64        1.01      5.35 o 
  -1 -10   7        4.56        0.49      5.62 o 
   0 -10   7        0.18       -2.13      6.07 o 
   1 -10   7       68.60       62.97      9.21 o 
   2 -10   7       41.58       33.71      8.24 o 
   3 -10   7        7.72       10.44      8.62 o 
   4 -10   7        4.86        3.63      7.64 o 
  -7  -9   7        8.75        8.65     10.15 o 
  -6  -9   7        0.74        2.91      7.97 o 
  -5  -9   7        0.77        1.06      5.29 o 
  -4  -9   7        0.19        2.96      6.92 o 
  -3  -9   7        2.92        6.36      4.79 o 
  -2  -9   7        3.88        1.21      5.17 o 
  -1  -9   7        0.00       -1.90      5.06 o 
   0  -9   7        4.54        6.61      6.25 o 
   1  -9   7        5.78        4.39      6.27 o 
   2  -9   7        0.09       -0.18      5.91 o 
   3  -9   7        2.30        4.50      7.23 o 
   4  -9   7        2.16        4.75      6.97 o 
   5  -9   7        1.33        0.96      7.66 o 
  -7  -8   7        0.23       -1.41      9.25 o 
  -6  -8   7       26.92       25.38      9.27 o 
  -5  -8   7       24.63       19.08      8.13 o 
  -4  -8   7        0.10        2.06      6.34 o 
  -3  -8   7      134.80      121.58      6.36 o 
  -2  -8   7       34.52       27.98      5.58 o 
  -1  -8   7       10.25        5.35      5.38 o 
   0  -8   7       48.68       52.80      6.68 o 
   1  -8   7      285.92      272.53     12.62 o 
   2  -8   7       52.95       54.84      7.71 o 
   3  -8   7       20.85       29.46      6.74 o 
   4  -8   7       16.73       16.96      7.55 o 
   5  -8   7        3.99        5.58      6.79 o 
   6  -8   7        3.60        2.71      7.59 o 
  -8  -7   7        1.16        8.87     10.15 o 
  -7  -7   7       12.47       14.65      8.31 o 
  -6  -7   7        9.34        8.83      7.19 o 
  -5  -7   7       48.49       36.07      7.82 o 
  -4  -7   7        4.50        4.86      6.09 o 
  -3  -7   7        0.00        1.12      5.24 o 
  -2  -7   7        0.01        1.08      3.06 o 
  -1  -7   7       45.70       48.90      6.12 o 
   0  -7   7        0.66        0.52      4.61 o 
   1  -7   7       57.09       44.94      6.36 o 
   2  -7   7        1.93       -0.04      5.04 o 
   3  -7   7       57.70       66.15      7.30 o 
   4  -7   7       23.48       23.56      6.45 o 
   5  -7   7       34.95       30.84      7.17 o 
   6  -7   7        6.12        9.12      7.17 o 
   7  -7   7       20.93       17.78      8.69 o 
  -8  -6   7       37.88       47.96     11.16 o 
  -7  -6   7        0.13       -1.08      8.24 o 
  -6  -6   7      106.00      115.36     10.82 o 
  -5  -6   7       53.05       29.05      6.63 o 
  -4  -6   7      621.80      638.57     20.78 o 
  -3  -6   7        3.43        0.49      4.86 o 
  -2  -6   7       25.53       23.27      3.37 o 
  -1  -6   7        0.30       -0.36      3.58 o 
   0  -6   7      482.13      494.60     16.09 o 
   1  -6   7      204.91      199.93     10.06 o 
   2  -6   7       94.12      104.52      7.68 o 
   3  -6   7      210.80      228.01     11.09 o 
   4  -6   7      101.42      104.09      8.83 o 
   5  -6   7       74.57       74.35      8.15 o 
   6  -6   7        1.38       -0.60      7.03 o 
   7  -6   7       46.65       44.11      8.98 o 
  -8  -5   7        7.35        5.04      8.40 o 
  -7  -5   7       52.50       63.64      9.43 o 
  -6  -5   7        2.76        1.70      6.18 o 
  -5  -5   7      157.68      158.01     10.64 o 
  -4  -5   7      389.40      402.74     10.65 o 
  -3  -5   7      238.98      237.17     10.94 o 
  -2  -5   7      289.91      300.89      7.83 o 
  -1  -5   7      163.36      173.90      8.36 o 
   0  -5   7      106.71      109.28      6.90 o 
   1  -5   7       84.51      100.47      6.56 o 
   2  -5   7        1.63        3.16      3.65 o 
   3  -5   7        0.13        0.45      4.46 o 
   4  -5   7       19.50       22.67      5.38 o 
   5  -5   7        7.83        0.92      5.15 o 
   6  -5   7       53.95       42.45      8.15 o 
   7  -5   7       30.39       19.98      7.86 o 
   8  -5   7        1.35        4.10      8.51 o 
  -8  -4   7       13.23       13.39      9.23 o 
  -7  -4   7        2.19        3.52      6.90 o 
  -6  -4   7      109.76      101.45      9.84 o 
  -5  -4   7       37.05       38.75      7.21 o 
  -4  -4   7       58.65       53.04      4.69 o 
  -3  -4   7      135.19      140.20      5.93 o 
  -2  -4   7       69.07       73.22      5.85 o 
  -1  -4   7       76.84       77.82      3.83 o 
   0  -4   7      131.35      137.97      5.87 o 
   1  -4   7      542.79      513.73     15.35 o 
   2  -4   7       74.50       75.64      5.65 o 
   3  -4   7      420.84      451.14     15.23 o 
   4  -4   7       17.62       25.74      5.17 o 
   5  -4   7       89.20       83.93      8.18 o 
   6  -4   7        9.81        5.06      5.71 o 
   7  -4   7       65.34       76.91      9.48 o 
   8  -4   7        4.96       14.07      8.00 o 
  -8  -3   7        2.37        2.37      8.67 o 
  -7  -3   7       43.88       49.37      8.51 o 
  -6  -3   7        2.80        4.14      5.96 o 
  -5  -3   7      113.53      119.52      8.76 o 
  -4  -3   7      122.42      126.12      5.76 o 
  -3  -3   7      385.01      404.85     10.01 o 
  -2  -3   7        0.97        0.18      2.51 o 
  -1  -3   7       27.12       26.67      2.29 o 
   0  -3   7      221.85      205.00      8.33 o 
   1  -3   7      337.02      355.02      7.37 o 
   2  -3   7      102.47      113.50      6.74 o 
   3  -3   7      194.47      187.52      9.10 o 
   4  -3   7       15.74       23.88      5.20 o 
   5  -3   7        1.85        0.04      4.55 o 
   6  -3   7      125.69      163.84     10.71 o 
   7  -3   7       65.34       61.52      9.10 o 
   8  -3   7        1.95        3.85      7.79 o 
   9  -3   7        2.67        3.34      8.98 o 
  -8  -2   7       43.71       40.10     10.21 o 
  -7  -2   7      114.32       84.78      9.52 o 
  -6  -2   7      155.93      162.93     11.36 o 
  -5  -2   7       89.74       78.39      7.71 o 
  -4  -2   7      102.97       93.90      6.90 o 
  -3  -2   7       54.89       57.64      4.08 o 
  -2  -2   7       19.86       22.46      3.09 o 
  -1  -2   7      221.68      225.31      7.64 o 
   0  -2   7       37.28       35.26      3.54 o 
   1  -2   7        4.46        3.81      1.58 o 
   2  -2   7      462.47      512.12      8.30 o 
   3  -2   7      836.03      886.21     22.31 o 
   4  -2   7      152.49      163.80      6.31 o 
   5  -2   7      124.36      117.64      5.92 o 
   6  -2   7       20.11       14.72      4.43 o 
   7  -2   7       20.93       13.17      7.17 o 
   8  -2   7       18.82       17.81      7.97 o 
   9  -2   7        7.61        3.67      8.69 o 
  -8  -1   7        5.03       12.66      8.31 o 
  -7  -1   7       14.40       20.79      7.68 o 
  -6  -1   7       11.39       14.83      6.38 o 
  -5  -1   7      154.80      166.70     10.47 o 
  -4  -1   7       37.96       28.80      3.96 o 
  -3  -1   7       54.62       39.88      5.95 o 
  -2  -1   7        7.67        2.10      2.59 o 
  -1  -1   7      492.46      489.18      7.89 o 
   0  -1   7      820.62      807.17     11.90 o 
   1  -1   7       39.41       36.59      3.20 o 
   2  -1   7       74.57       63.93      2.78 o 
   3  -1   7      184.39      175.03      4.34 o 
   4  -1   7       39.08       38.86      3.76 o 
   5  -1   7       83.74       87.47      5.19 o 
   6  -1   7      151.55      176.70     11.57 o 
   7  -1   7      127.37      130.99     10.60 o 
   8  -1   7        5.56        6.25      6.99 o 
   9  -1   7        0.02       -1.41      8.11 o 
  -8   0   7       18.68       17.09      8.87 o 
  -7   0   7      257.33      267.69     15.06 o 
  -6   0   7      158.92      168.42     11.25 o 
  -5   0   7      244.73      238.80     12.75 o 
  -4   0   7        5.35        7.03      3.32 o 
  -3   0   7       90.23       93.67      5.77 o 
  -2   0   7      140.56      140.95      5.43 o 
  -1   0   7       55.67       35.46      6.58 o 
   0   0   7      148.61      176.74      3.91 o 
   1   0   7      422.31      397.76      7.96 o 
   2   0   7      999.04      976.73     35.72 o 
   3   0   7      513.67      539.50      8.95 o 
   4   0   7      222.84      214.22      5.16 o 
   5   0   7      477.14      492.88     11.56 o 
   6   0   7      398.47      409.99     15.72 o 
   7   0   7        0.76        0.69      5.69 o 
   8   0   7       87.64       99.63     10.08 o 
   9   0   7       12.50       15.81      8.42 o 
  -8   1   7        7.77        7.53      8.60 o 
  -7   1   7        9.02        7.91      8.09 o 
  -6   1   7       55.83       78.52      9.48 o 
  -5   1   7      101.01      113.53      8.89 o 
  -4   1   7       48.02       74.10      9.34 o 
  -3   1   7      254.92      256.13      7.78 o 
  -2   1   7      124.95      102.99     10.17 o 
  -1   1   7       15.33       17.81      2.61 o 
   0   1   7        2.18        1.08      1.15 o 
   1   1   7       14.17       11.53      1.66 o 
   2   1   7      576.67      591.59     11.28 o 
   3   1   7       26.93       35.01      2.47 o 
   4   1   7      160.22      158.69      5.65 o 
   5   1   7        4.02        4.52      2.33 o 
   6   1   7      655.39      627.16     20.61 o 
   7   1   7       43.94       46.01      7.66 o 
   8   1   7       21.91       28.96      8.27 o 
   9   1   7        7.03        7.37      8.00 o 
  -8   2   7        0.04       -1.12      8.74 o 
  -7   2   7       63.67       73.48     10.86 o 
  -6   2   7        6.65       10.64      6.70 o 
  -5   2   7       33.62       31.16      7.06 o 
  -4   2   7       87.17       90.66      5.28 o 
  -3   2   7       25.24       37.27      3.98 o 
  -2   2   7       95.99       83.19      4.46 o 
  -1   2   7      353.06      353.74      8.66 o 
   0   2   7       23.66       28.96      3.72 o 
   1   2   7      382.83      355.51      6.40 o 
   2   2   7      238.01      236.50      5.19 o 
   3   2   7      215.03      249.09      5.52 o 
   4   2   7      326.21      335.16      6.81 o 
   5   2   7       26.56       26.87      3.01 o 
   6   2   7        4.84        0.92      3.32 o 
   7   2   7       23.25       24.39      6.88 o 
   8   2   7        0.51       -0.27      6.09 o 
   9   2   7       33.76       24.39      8.33 o 
  10   2   7        2.41        5.85      9.74 o 
  -8   3   7        0.90        1.23     10.03 o 
  -7   3   7        2.32        0.76      8.82 o 
  -6   3   7       20.97       27.37      7.59 o 
  -5   3   7      147.22      149.06     10.15 o 
  -4   3   7        2.61        2.60      5.58 o 
  -3   3   7      238.87      258.24      9.67 o 
  -2   3   7      247.37      231.20      7.93 o 
  -1   3   7      544.41      528.46     24.08 o 
   0   3   7      115.87       92.83      4.35 o 
   1   3   7     1067.91     1026.63     22.87 o 
   2   3   7       22.76       21.76      2.22 o 
   3   3   7       11.48       16.30      2.26 o 
   4   3   7       97.66      111.34      3.98 o 
   5   3   7       18.99       15.92      2.78 o 
   6   3   7      283.10      276.72      8.49 o 
   7   3   7        9.62        4.65      4.08 o 
   8   3   7      275.98      280.93     14.50 o 
   9   3   7        0.00       -2.26      7.86 o 
  10   3   7       36.10       37.97     10.93 o 
  -7   4   7       21.24       28.34      9.07 o 
  -6   4   7       25.07       21.53      7.62 o 
  -5   4   7       13.24        8.78      6.16 o 
  -4   4   7        5.25        0.78      5.04 o 
  -3   4   7       48.45       46.28      6.34 o 
  -2   4   7       14.23       11.42      4.68 o 
  -1   4   7       35.07       36.71      3.57 o 
   0   4   7       39.66       43.45      5.81 o 
   1   4   7       67.44       88.27      7.82 o 
   2   4   7      101.66      113.75      5.13 o 
   3   4   7       41.13       47.84      3.42 o 
   4   4   7       28.45       34.08      2.96 o 
   5   4   7       93.97      100.32      7.76 o 
   6   4   7       19.20       22.78      7.29 o 
   7   4   7        0.17        0.87      3.91 o 
   8   4   7        0.03       -0.96      4.53 o 
   9   4   7       12.12       17.07      8.06 o 
  10   4   7        3.97        7.35      8.69 o 
  -7   5   7       19.42       24.91      9.47 o 
  -6   5   7        0.12       -1.32      7.30 o 
  -5   5   7       18.15       26.16      7.75 o 
  -4   5   7       16.98       15.61      5.85 o 
  -3   5   7      105.90      112.75      8.16 o 
  -2   5   7        7.76        5.82      4.35 o 
  -1   5   7       23.08       21.30      4.95 o 
   0   5   7       84.62       95.18      5.02 o 
   1   5   7      195.16      209.49      9.73 o 
   2   5   7      228.00      234.36      7.61 o 
   3   5   7       59.42       75.42      4.68 o 
   4   5   7        9.37        6.56      2.50 o 
   5   5   7      290.16      296.83     11.51 o 
   6   5   7       53.85       53.85      5.02 o 
   7   5   7      297.78      280.16      9.75 o 
   8   5   7       47.79       46.19      5.40 o 
   9   5   7        4.31        5.26      5.87 o 
  -6   6   7        5.26       -0.18      8.67 o 
  -5   6   7       18.44       20.88      8.18 o 
  -4   6   7       42.26       49.84      8.02 o 
  -3   6   7       13.66       14.65      6.00 o 
  -2   6   7       20.02       17.11      5.22 o 
  -1   6   7        0.28        0.16      4.12 o 
   0   6   7        0.17       -0.21      2.59 o 
   1   6   7      119.44      127.62      8.13 o 
   2   6   7      136.16      161.89      9.70 o 
   3   6   7        7.98        7.19      4.93 o 
   4   6   7        0.09       -0.43      4.41 o 
   5   6   7       13.18        3.85      3.61 o 
   6   6   7       10.76       11.98      4.50 o 
   7   6   7        0.29        0.36      4.25 o 
   8   6   7        0.85       -0.30      4.52 o 
   9   6   7        0.48        2.08      5.19 o 
  -6   7   7        1.82        2.28      8.35 o 
  -5   7   7        2.96        0.31      7.15 o 
  -4   7   7       12.21       15.03      7.30 o 
  -3   7   7       22.96       21.75      6.79 o 
  -2   7   7       71.88       62.64      7.66 o 
  -1   7   7        5.67        5.33      5.29 o 
   0   7   7      145.85      130.15      9.21 o 
   1   7   7      147.63      143.62      9.57 o 
   2   7   7      505.57      533.82     18.60 o 
   3   7   7      159.36      191.32     11.14 o 
   4   7   7        8.71        5.22      5.15 o 
   5   7   7      115.91       99.17      8.54 o 
   6   7   7       18.11       18.44      4.51 o 
   7   7   7      180.48      161.15     11.12 o 
   8   7   7        4.24        1.91      4.80 o 
   9   7   7        6.77        4.10      5.62 o 
  -5   8   7       12.13       10.01      9.21 o 
  -4   8   7        8.71        9.70      6.99 o 
  -3   8   7        0.03        0.20      6.70 o 
  -2   8   7        9.73        7.79      5.85 o 
  -1   8   7        1.14        1.50      5.73 o 
   0   8   7        0.52       -1.25      5.80 o 
   1   8   7        2.88        3.02      5.35 o 
   2   8   7        0.79        0.74      5.44 o 
   3   8   7      429.71      464.24     17.43 o 
   4   8   7       44.79       40.61      6.99 o 
   5   8   7        2.76        1.12      5.98 o 
   6   8   7        2.33       -0.02      5.69 o 
   7   8   7       65.88       66.33      9.32 o 
   8   8   7        0.06        0.88      5.37 o 
   9   8   7        0.16        1.85      6.42 o 
  -5   9   7        0.53        1.30      8.76 o 
  -4   9   7       54.44       62.19     10.30 o 
  -3   9   7       15.41       16.53      8.02 o 
  -2   9   7        0.23        1.19      6.92 o 
  -1   9   7        0.85       -0.92      5.76 o 
   0   9   7        0.43        2.87      6.14 o 
   1   9   7       71.79       68.46      8.49 o 
   2   9   7       81.32       94.41      9.28 o 
   3   9   7        3.54        7.50      6.54 o 
   4   9   7       64.00       67.97      8.42 o 
   5   9   7       66.61       67.95      9.07 o 
   6   9   7        0.29        1.14      6.90 o 
   7   9   7       19.82       16.67      7.35 o 
   8   9   7        0.34        3.47      8.47 o 
  -4  10   7        3.15       -1.68      9.43 o 
  -3  10   7       13.44        8.09      8.71 o 
  -2  10   7        8.37        7.01      7.23 o 
  -1  10   7        0.14        2.06      7.26 o 
   0  10   7        2.66        1.34      7.53 o 
   1  10   7        0.20        1.95      7.55 o 
   2  10   7       48.20       54.23      9.41 o 
   3  10   7       75.99       97.00      9.79 o 
   4  10   7       45.81       32.46      7.71 o 
   5  10   7       12.60        9.61      6.97 o 
   6  10   7        9.14       16.13      7.35 o 
   8  10   7       13.80        7.08      8.29 o 
  -3  11   7        1.60       -1.46      9.38 o 
  -2  11   7        0.13       -1.05      7.97 o 
  -1  11   7        0.79        0.72      7.41 o 
   0  11   7       19.16       26.27      8.49 o 
   1  11   7      100.89      135.12     12.01 o 
   2  11   7       32.03       38.33      9.07 o 
   3  11   7       59.40       68.08     10.55 o 
   4  11   7        0.09       -1.28      7.30 o 
   5  11   7       31.99       32.68      9.56 o 
   6  11   7        0.21       -2.04      7.53 o 
   7  11   7       18.77       19.71      8.62 o 
  -1  12   7        4.74        2.78      9.59 o 
   0  12   7       13.13       20.29     10.19 o 
   1  12   7        9.90       11.69      8.94 o 
   2  12   7       84.21      117.03     12.32 o 
   3  12   7       22.61       22.04     10.10 o 
   4  12   7       24.70       25.27      8.89 o 
   5  12   7        0.00        0.45      8.09 o 
   6  12   7       20.36       14.54     10.24 o 
   1  13   7       78.06      100.74     13.75 o 
   2  13   7        0.05        1.88     10.82 o 
   3  13   7       13.01       12.05     11.20 o 
   4  13   7        5.98        6.16      9.50 o 
  -2 -12   8       10.89       11.45      7.84 o 
  -1 -12   8       24.18       20.41      8.78 o 
   0 -12   8        8.15        8.56      8.85 o 
  -4 -11   8       31.46       20.50      6.27 o 
  -3 -11   8       12.33        6.88      6.32 o 
  -2 -11   8        0.91        4.01      6.25 o 
  -1 -11   8        0.65        0.83      6.41 o 
   0 -11   8       30.11       36.85      9.05 o 
   1 -11   8       15.61       13.33      7.55 o 
   2 -11   8       16.74       35.97     10.26 o 
  -6 -10   8        2.91       -0.74     10.84 o 
  -4 -10   8       10.14        6.00      5.17 o 
  -3 -10   8       93.91       92.84      8.24 o 
  -2 -10   8        0.54       -0.99      5.44 o 
  -1 -10   8       30.42       38.06      7.84 o 
   0 -10   8        2.75       -0.83      6.16 o 
   1 -10   8        0.88        1.34      6.63 o 
   2 -10   8        0.06        1.21      6.85 o 
   3 -10   8        1.29        2.20      7.66 o 
   4 -10   8        1.16       -0.43      7.91 o 
  -6  -9   8        1.22       -1.68      8.24 o 
  -5  -9   8        2.62       -0.22      8.53 o 
  -3  -9   8        7.40        0.25      4.86 o 
  -2  -9   8       21.35       12.99      5.44 o 
  -1  -9   8        5.20        4.05      5.40 o 
   0  -9   8       23.12       40.03      7.68 o 
   1  -9   8       40.75       43.14      7.95 o 
   2  -9   8       18.07       21.62      7.10 o 
   3  -9   8        9.66        7.06      7.88 o 
   4  -9   8       28.78       21.57      7.86 o 
   5  -9   8        1.56        0.83      7.88 o 
  -7  -8   8        0.00        4.28     10.15 o 
  -6  -8   8       79.73       90.84     11.65 o 
  -5  -8   8       16.32       13.93      8.13 o 
  -4  -8   8       60.50       45.30      8.51 o 
  -3  -8   8       25.29       21.84      5.24 o 
  -2  -8   8       33.45       29.17      6.07 o 
  -1  -8   8        9.20        6.54      5.58 o 
   0  -8   8        0.05        1.28      5.53 o 
   1  -8   8        0.48       -0.56      4.95 o 
   2  -8   8        0.01        0.65      5.53 o 
   3  -8   8        0.62        0.45      5.73 o 
   4  -8   8        1.49       -0.83      7.19 o 
   5  -8   8        2.82        1.52      7.95 o 
   6  -8   8        7.82        7.46      8.35 o 
  -7  -7   8       27.33       34.07     10.42 o 
  -6  -7   8       45.42       45.88      8.89 o 
  -5  -7   8      212.52      217.88     13.74 o 
  -4  -7   8       45.73       43.55      7.77 o 
  -3  -7   8        7.04        3.96      5.73 o 
  -2  -7   8       17.69       14.47      5.04 o 
  -1  -7   8       11.84       17.70      5.31 o 
   0  -7   8        6.38        7.39      4.64 o 
   1  -7   8       13.51        7.91      5.40 o 
   2  -7   8       12.44       11.74      5.13 o 
   3  -7   8        9.13       12.32      6.34 o 
   4  -7   8       11.60       14.76      6.16 o 
   5  -7   8       47.30       33.49      8.38 o 
   6  -7   8        1.66        0.31      7.46 o 
  -8  -6   8        2.68       -1.01      9.97 o 
  -7  -6   8       11.04       11.00      8.29 o 
  -6  -6   8        1.29       -1.10      7.68 o 
  -5  -6   8       32.67       33.22      7.86 o 
  -4  -6   8      183.62      171.03      7.57 o 
  -3  -6   8       19.74       21.21      5.98 o 
  -2  -6   8       60.98       67.51      8.60 o 
  -1  -6   8       54.76       70.54      6.38 o 
   0  -6   8        6.00        0.58      4.19 o 
   1  -6   8        6.02        5.67      4.66 o 
   2  -6   8       95.29       92.08      7.66 o 
   3  -6   8        2.63        0.96      5.24 o 
   4  -6   8       95.55       89.44      8.58 o 
   5  -6   8       57.96       58.22      7.80 o 
   6  -6   8       98.22       81.77      9.34 o 
   7  -6   8        3.09       -0.45      7.57 o 
  -8  -5   8        1.28       -0.22      8.69 o 
  -7  -5   8       48.68       49.82      9.36 o 
  -6  -5   8        4.88        1.70      7.41 o 
  -5  -5   8      229.40      233.81     13.36 o 
  -4  -5   8      357.67      346.63     14.70 o 
  -3  -5   8       30.44       33.03      4.39 o 
  -2  -5   8       87.21       88.07      4.47 o 
  -1  -5   8        9.18        2.58      2.74 o 
   0  -5   8      214.24      201.07      9.03 o 
   1  -5   8      112.49      109.59      7.08 o 
   2  -5   8      170.27      158.04      9.08 o 
   3  -5   8       10.15        6.67      4.50 o 
   4  -5   8      167.44      160.70      9.90 o 
   5  -5   8      108.28      114.67      9.70 o 
   6  -5   8        1.99        3.14      6.29 o 
   7  -5   8        0.40       -1.28      8.11 o 
  -8  -4   8        5.88        2.13      8.69 o 
  -7  -4   8       12.63        6.76      7.39 o 
  -6  -4   8        3.42        2.62      6.50 o 
  -5  -4   8      155.22      149.44     10.62 o 
  -4  -4   8        3.64        2.69      3.71 o 
  -3  -4   8       19.51       17.69      3.67 o 
  -2  -4   8        1.35        0.78      2.30 o 
  -1  -4   8       14.20       12.20      2.40 o 
   0  -4   8      225.01      202.36      8.27 o 
   1  -4   8      105.00      100.88      6.34 o 
   2  -4   8       25.94       26.61      4.61 o 
   3  -4   8       63.40       67.25      6.47 o 
   4  -4   8        0.18       -0.76      4.37 o 
   5  -4   8      154.33      144.69      9.61 o 
   6  -4   8       43.12       49.24      7.86 o 
   7  -4   8        2.29        2.71      7.93 o 
   8  -4   8       21.90       30.24     10.08 o 
  -8  -3   8        0.19       -0.81      9.27 o 
  -7  -3   8       11.72       10.48      7.59 o 
  -6  -3   8       38.38       26.63      7.93 o 
  -5  -3   8      348.07      365.95     15.90 o 
  -4  -3   8        0.07       -0.21      3.64 o 
  -3  -3   8        6.18        5.37      3.48 o 
  -2  -3   8      106.49       97.58      3.71 o 
  -1  -3   8      182.74      192.49      4.90 o 
   0  -3   8      194.44      180.42     10.12 o 
   1  -3   8       15.67       14.60      2.99 o 
   2  -3   8      414.46      426.49     13.75 o 
   3  -3   8       49.32       45.95      5.13 o 
   4  -3   8      225.41      203.91     10.13 o 
   5  -3   8       59.36       62.51      5.23 o 
   6  -3   8        0.00       -0.76      4.13 o 
   7  -3   8       17.67       17.40      7.19 o 
   8  -3   8       19.17       29.61      9.07 o 
  -8  -2   8       22.73       29.84     10.44 o 
  -7  -2   8        0.85        5.76      7.32 o 
  -6  -2   8       32.81       25.45      7.19 o 
  -5  -2   8       51.80       36.13      7.44 o 
  -4  -2   8       17.65        9.03      3.84 o 
  -3  -2   8        0.19        0.40      3.08 o 
  -2  -2   8       70.70       67.85      7.32 o 
  -1  -2   8      168.92      159.52      4.24 o 
   0  -2   8       85.14       80.39      3.11 o 
   1  -2   8        1.12        2.28      1.88 o 
   2  -2   8       21.24       20.87      3.52 o 
   3  -2   8       70.68       74.46      5.55 o 
   4  -2   8       74.01       64.41      4.77 o 
   5  -2   8       99.12       97.30     11.19 o 
   6  -2   8        0.00       -0.39      4.19 o 
   7  -2   8       10.45       11.71      6.90 o 
   8  -2   8        0.15       -1.46      7.64 o 
   9  -2   8        5.34        4.93     10.15 o 
  -8  -1   8        2.14        5.91      8.69 o 
  -7  -1   8        0.01        5.35      7.46 o 
  -6  -1   8       33.44       41.98      7.95 o 
  -5  -1   8       77.74       65.19      8.40 o 
  -4  -1   8       28.78       26.72      4.02 o 
  -3  -1   8        1.78       -0.09      3.09 o 
  -2  -1   8       78.90       79.76      9.03 o 
  -1  -1   8        0.04       -0.28      2.35 o 
   0  -1   8      297.34      306.07      5.88 o 
   1  -1   8      176.20      185.70      5.66 o 
   2  -1   8      355.45      354.39      6.68 o 
   3  -1   8      129.04      136.88      5.52 o 
   4  -1   8      522.25      513.56     17.67 o 
   5  -1   8        0.02       -0.05      3.39 o 
   6  -1   8        2.38        1.80      3.95 o 
   7  -1   8       36.48       25.11      7.71 o 
   8  -1   8       20.73       22.53      8.15 o 
   9  -1   8        1.35        0.99      8.31 o 
  -8   0   8       72.64       83.56     12.63 o 
  -7   0   8        1.50        0.20      8.18 o 
  -6   0   8       14.93       17.31      7.19 o 
  -5   0   8       71.63       61.23      8.31 o 
  -4   0   8      298.42      312.76     16.52 o 
  -3   0   8       16.87       14.08      3.43 o 
  -2   0   8        1.78        1.72      2.81 o 
  -1   0   8       60.24       53.61      3.77 o 
   0   0   8        4.51        4.66      1.61 o 
   1   0   8      225.14      216.81      4.81 o 
   2   0   8       11.09       10.43      4.13 o 
   3   0   8       13.03        7.50      2.12 o 
   4   0   8       93.18       90.11      4.88 o 
   5   0   8      110.77      118.87      5.79 o 
   6   0   8        1.15        1.76      3.71 o 
   7   0   8       59.69       46.37      8.15 o 
   8   0   8       11.27       12.57      8.22 o 
   9   0   8       23.60       29.97      9.21 o 
  -8   1   8        9.75        4.99     10.10 o 
  -7   1   8        9.53        9.14      8.94 o 
  -6   1   8       70.36       72.99      9.92 o 
  -5   1   8       16.77       12.99      6.05 o 
  -4   1   8        2.18       -1.27      3.40 o 
  -3   1   8      189.27      186.82      7.03 o 
  -2   1   8       67.41       62.48      4.17 o 
  -1   1   8        7.30        8.75      2.76 o 
   0   1   8      110.18      113.42      6.03 o 
   1   1   8       23.18       33.25      2.23 o 
   2   1   8       36.77       27.38      2.35 o 
   3   1   8       80.99       65.14      7.47 o 
   4   1   8       55.71       47.21      3.09 o 
   5   1   8      201.91      179.95      7.19 o 
   6   1   8        0.40       -0.47      3.72 o 
   7   1   8        4.68        1.41      5.67 o 
   8   1   8        2.81       -0.67      6.83 o 
   9   1   8        4.75       12.03      8.47 o 
  -8   2   8       14.44       10.98      9.59 o 
  -7   2   8       18.31       16.42      9.74 o 
  -6   2   8       42.38       37.75      8.78 o 
  -5   2   8        9.20       14.04      6.99 o 
  -4   2   8       13.31       21.73      4.15 o 
  -3   2   8      165.94      165.16      6.81 o 
  -2   2   8       12.79        8.02      3.21 o 
  -1   2   8       17.38       19.12      3.13 o 
   0   2   8        5.93        0.97      2.62 o 
   1   2   8      267.22      253.72      7.19 o 
   2   2   8     1075.41     1167.07     17.01 o 
   3   2   8      215.14      197.55      5.16 o 
   4   2   8      200.23      204.41      7.47 o 
   5   2   8        0.04        0.86      2.50 o 
   6   2   8       70.86       70.56      5.14 o 
   7   2   8       35.91       38.64      7.15 o 
   8   2   8       16.47       14.83      7.91 o 
   9   2   8        9.95        7.35      8.09 o 
  -7   3   8       20.07        6.41      9.45 o 
  -6   3   8       17.25       20.09      7.79 o 
  -5   3   8       26.40       10.75      6.99 o 
  -4   3   8        0.19        0.99      5.26 o 
  -3   3   8       10.60        7.75      3.61 o 
  -2   3   8      208.86      210.97      7.52 o 
  -1   3   8       11.27       10.69      2.96 o 
   0   3   8        1.33        0.19      2.61 o 
   1   3   8      177.47      170.90     11.75 o 
   2   3   8        0.52       -1.36      1.97 o 
   3   3   8       26.02       23.89      2.60 o 
   4   3   8       40.11       34.91      3.03 o 
   5   3   8      278.73      292.31      7.13 o 
   6   3   8      124.61      115.76      5.75 o 
   7   3   8       34.92       51.33      5.34 o 
   8   3   8        0.06       -1.12      7.06 o 
   9   3   8       29.00       25.76      9.32 o 
  -7   4   8        0.98        0.78      8.69 o 
  -6   4   8        5.85        2.08      7.39 o 
  -5   4   8        0.01       -1.75      6.14 o 
  -4   4   8      136.09      155.64     10.37 o 
  -3   4   8       28.34       31.65      5.82 o 
  -2   4   8        0.12        0.47      3.07 o 
  -1   4   8       75.38       65.99      6.02 o 
   0   4   8      111.89      109.49      8.48 o 
   1   4   8      749.95      769.75     15.86 o 
   2   4   8      302.73      302.58      8.68 o 
   3   4   8      637.66      642.67     11.06 o 
   4   4   8       61.89       57.95      4.16 o 
   5   4   8      343.14      351.08      8.93 o 
   6   4   8       12.21       13.32      3.62 o 
   7   4   8      175.05      188.59      9.76 o 
   8   4   8        0.96       -1.16      7.26 o 
   9   4   8        7.57        8.85      8.85 o 
  -7   5   8        0.22        2.58      9.27 o 
  -6   5   8        2.70        1.41      8.74 o 
  -5   5   8       28.00       32.82      7.75 o 
  -4   5   8       45.46       31.34      7.44 o 
  -3   5   8      113.39      138.13      9.39 o 
  -2   5   8       10.91       11.04      4.82 o 
  -1   5   8       99.66      110.93      7.66 o 
   0   5   8       64.46       57.99      4.53 o 
   1   5   8      295.71      298.57      9.03 o 
   2   5   8       90.79       78.37      6.02 o 
   3   5   8       30.68       26.46      3.87 o 
   4   5   8      709.89      740.50     12.76 o 
   5   5   8       47.51       50.32      3.81 o 
   6   5   8       61.75       67.05      6.21 o 
   7   5   8        0.01        0.21      4.26 o 
   8   5   8       31.71       32.05      7.01 o 
   9   5   8        7.29        4.01      8.02 o 
  -6   6   8        7.54        3.70      8.15 o 
  -5   6   8       71.58       85.67     10.69 o 
  -4   6   8       76.76       63.94      8.22 o 
  -3   6   8        4.49        2.96      5.49 o 
  -2   6   8        0.06       -0.58      4.93 o 
  -1   6   8       13.73        7.66      4.77 o 
   0   6   8       31.04       22.31      5.26 o 
   1   6   8     1053.32     1052.12     29.41 o 
   2   6   8      178.23      162.65     12.20 o 
   3   6   8      926.92      965.37     27.46 o 
   4   6   8      146.71      125.39     14.10 o 
   5   6   8      382.15      373.65      8.63 o 
   6   6   8      102.73       84.28      5.78 o 
   7   6   8       55.06       56.05      9.98 o 
   8   6   8       14.98       11.00      5.21 o 
   9   6   8        0.85       -0.11      6.11 o 
  -6   7   8        1.11        7.91      9.09 o 
  -5   7   8        3.59        2.93      8.60 o 
  -4   7   8        4.21        1.70      7.32 o 
  -3   7   8        3.22        5.24      5.96 o 
  -2   7   8        4.90        5.04      5.49 o 
  -1   7   8       51.84       59.39      7.62 o 
   0   7   8       56.84       49.04      7.24 o 
   1   7   8        0.67        1.23      5.49 o 
   2   7   8       76.93       89.39      8.09 o 
   3   7   8      271.61      299.86     13.99 o 
   4   7   8      190.77      237.70     12.24 o 
   5   7   8        0.25        1.52      5.40 o 
   6   7   8       67.78       61.93      6.13 o 
   7   7   8        2.32        3.22      5.00 o 
   8   7   8       32.33       39.18      6.57 o 
   9   7   8        0.04        1.34      6.51 o 
  -5   8   8       41.32       45.63     10.86 o 
  -4   8   8       20.07       27.80      8.13 o 
  -3   8   8        0.84        0.20      6.45 o 
  -2   8   8        1.02        0.27      6.07 o 
  -1   8   8        4.17        7.03      5.78 o 
   0   8   8      126.78      130.77      9.84 o 
   1   8   8       51.19       63.51      8.49 o 
   2   8   8       90.64      102.05      9.72 o 
   3   8   8      402.55      398.38     16.44 o 
   4   8   8      124.22      117.77      9.43 o 
   5   8   8       65.45       67.27      8.13 o 
   6   8   8       47.63       39.36      7.97 o 
   7   8   8       27.47       25.85      7.30 o 
   8   8   8        5.33        3.30      5.98 o 
   9   8   8        0.31        3.02      6.10 o 
  -4   9   8        0.13        0.56      8.69 o 
  -3   9   8       16.75       15.39      7.66 o 
  -2   9   8        1.34        2.75      6.65 o 
  -1   9   8       12.96       10.28      6.45 o 
   0   9   8       16.06       13.28      6.88 o 
   1   9   8        3.73        1.19      7.15 o 
   2   9   8       90.66       99.94     10.31 o 
   3   9   8       18.51       27.82      7.30 o 
   4   9   8       79.05       92.03      9.99 o 
   5   9   8        1.18       -1.59      6.47 o 
   6   9   8       24.97       22.94      7.46 o 
   7   9   8       12.42        5.15      7.88 o 
   8   9   8        5.48        2.02      8.58 o 
  -3  10   8        2.53       -1.05      7.95 o 
  -2  10   8       22.33       24.59      8.33 o 
  -1  10   8       25.01       22.15      8.56 o 
   0  10   8       44.18       38.33      8.38 o 
   1  10   8        0.20       -2.96      7.86 o 
   2  10   8      170.05      199.97     13.80 o 
   3  10   8        0.08        2.24      7.06 o 
   4  10   8       28.87       42.47      8.20 o 
   5  10   8        0.27       -1.28      7.64 o 
   6  10   8       27.74       31.23      8.51 o 
   7  10   8        2.98       -2.82      8.26 o 
  -2  11   8        0.30       -1.88      9.50 o 
  -1  11   8       18.52       16.98      9.30 o 
   0  11   8        1.14       -0.85      7.88 o 
   1  11   8        4.74        9.09      8.35 o 
   2  11   8        2.97        4.75      8.02 o 
   3  11   8      105.03      153.38     13.55 o 
   4  11   8       17.73       10.57      8.76 o 
   5  11   8       11.87        8.62      8.13 o 
   6  11   8       18.23       10.89      8.49 o 
   7  11   8        0.43       -3.31      8.33 o 
  -1  12   8        0.37       -1.16      9.92 o 
   0  12   8        6.73        2.24      8.89 o 
   1  12   8        3.01        3.29     10.06 o 
   2  12   8       21.96       25.92     10.91 o 
   3  12   8        0.05       -2.71     10.03 o 
   4  12   8        9.79        3.99      8.69 o 
   5  12   8        1.31        0.85      8.65 o 
   6  12   8        4.15        2.69      9.99 o 
   2  13   8        1.44        1.55     10.08 o 
   3  13   8       37.31       50.67     11.67 o 
  -3 -11   9        2.35        1.46      5.94 o 
  -2 -11   9       22.35       17.25      7.46 o 
  -1 -11   9       17.43       18.77      8.15 o 
   0 -11   9        1.13        1.75      7.23 o 
   1 -11   9        4.95        6.11      8.85 o 
  -4 -10   9        2.89        2.67      5.62 o 
  -3 -10   9        0.75        0.52      6.09 o 
  -2 -10   9        3.46        1.30      6.59 o 
  -1 -10   9        2.72        4.73      6.29 o 
   0 -10   9        3.65        6.20      6.65 o 
   1 -10   9       10.12       13.08      8.00 o 
   2 -10   9       28.01       40.45      9.81 o 
   3 -10   9        0.13        1.01      7.64 o 
  -6  -9   9       28.03       24.53      9.79 o 
  -3  -9   9       53.16       39.02      6.54 o 
  -2  -9   9       34.50       44.60      7.41 o 
  -1  -9   9        0.83        0.87      6.14 o 
   0  -9   9        6.37        5.58      6.45 o 
   1  -9   9        5.44        1.12      6.18 o 
   2  -9   9        4.82        1.03      7.44 o 
   3  -9   9        5.40        3.49      7.23 o 
   4  -9   9        4.31        1.75      7.75 o 
  -6  -8   9       30.03       36.91     10.82 o 
  -5  -8   9        0.09        0.07      8.56 o 
  -3  -8   9        2.51        0.96      4.91 o 
  -2  -8   9        0.66        0.09      4.77 o 
  -1  -8   9        0.76       -0.78      4.86 o 
   0  -8   9       15.30       11.98      6.00 o 
   1  -8   9       55.52       64.05      7.46 o 
   2  -8   9       28.83       25.42      7.46 o 
   3  -8   9       35.09       45.58      7.86 o 
   4  -8   9        5.12        9.94      7.93 o 
   5  -8   9       17.97       13.75      8.94 o 
  -7  -7   9        1.35        0.78      8.87 o 
  -6  -7   9       37.06       50.71      9.52 o 
  -5  -7   9       24.62       11.31      8.18 o 
  -4  -7   9        7.89        1.19      4.96 o 
  -2  -7   9        5.33       12.27      5.29 o 
  -1  -7   9       22.08       24.24      5.76 o 
   0  -7   9        7.32        8.89      5.26 o 
   1  -7   9       19.48       14.07      5.31 o 
   2  -7   9       54.69       40.55      7.15 o 
   3  -7   9        1.29       -0.29      6.20 o 
   4  -7   9        1.51       -0.69      5.87 o 
   5  -7   9       28.99       20.72      8.38 o 
   6  -7   9        1.00        0.92      7.50 o 
  -7  -6   9        0.38       -1.05      9.23 o 
  -6  -6   9       32.88       33.35      8.58 o 
  -5  -6   9       14.42       14.09      7.95 o 
  -4  -6   9       18.04        9.81      4.80 o 
  -3  -6   9       45.99       52.95      5.39 o 
  -2  -6   9      134.97      123.15      7.71 o 
  -1  -6   9        6.46        3.74      4.46 o 
   0  -6   9       29.10       39.54      5.60 o 
   1  -6   9       73.39       72.68      6.97 o 
   2  -6   9        0.38       -1.01      5.13 o 
   3  -6   9        1.47        1.75      5.06 o 
   4  -6   9        1.87        2.84      6.16 o 
   5  -6   9       25.66       18.91      6.79 o 
   6  -6   9        2.40        1.77      8.02 o 
  -7  -5   9        5.61        4.12      9.12 o 
  -6  -5   9        0.91       -0.34      7.01 o 
  -5  -5   9        0.51        1.39      7.06 o 
  -4  -5   9        0.91        1.40      4.41 o 
  -3  -5   9        0.06        0.78      3.94 o 
  -2  -5   9        6.98        6.19      3.81 o 
  -1  -5   9      130.89      131.53      7.66 o 
   0  -5   9       16.85       15.68      4.50 o 
   1  -5   9      364.44      336.91     12.67 o 
   2  -5   9       12.05       10.08      4.95 o 
   3  -5   9      162.62      184.50     10.51 o 
   4  -5   9        0.35       -0.69      5.69 o 
   5  -5   9       49.22       51.52      8.24 o 
   6  -5   9        0.56       -0.83      7.44 o 
   7  -5   9       35.05       33.67      8.76 o 
  -7  -4   9        4.82        2.13      8.98 o 
  -6  -4   9       26.46       23.03      7.93 o 
  -5  -4   9        7.73        4.17      6.99 o 
  -4  -4   9       34.59       22.25      8.11 o 
  -3  -4   9      153.06      164.75      7.38 o 
  -2  -4   9      660.88      639.46     14.21 o 
  -1  -4   9       10.35       11.43      2.62 o 
   0  -4   9       92.42       82.66      4.59 o 
   1  -4   9      170.59      172.81      8.54 o 
   2  -4   9      183.50      168.36      9.01 o 
   3  -4   9       51.76       54.79      6.07 o 
   4  -4   9       27.84       29.55      5.71 o 
   5  -4   9        4.25        2.20      6.00 o 
   6  -4   9        3.91        1.44      4.95 o 
   7  -4   9        7.52       10.21      7.77 o 
   8  -4   9        0.26        1.41      9.47 o 
  -8  -3   9       11.92       11.38      9.50 o 
  -7  -3   9       30.53       22.42      9.56 o 
  -6  -3   9        0.10        0.94      7.62 o 
  -5  -3   9        1.14       12.12      6.56 o 
  -4  -3   9       13.63       21.10      4.75 o 
  -3  -3   9        7.67       11.18      3.74 o 
  -2  -3   9       16.98       15.44      3.67 o 
  -1  -3   9       69.44       69.36      8.49 o 
   0  -3   9      186.97      200.30      6.56 o 
   1  -3   9       94.47       98.08      4.74 o 
   2  -3   9      246.80      247.56      7.70 o 
   3  -3   9      140.71      143.71      7.17 o 
   4  -3   9       28.14       28.55      4.28 o 
   5  -3   9        0.19        1.17      4.03 o 
   6  -3   9       54.70       55.79      5.92 o 
   7  -3   9       63.59       73.70     10.15 o 
   8  -3   9        8.57        2.64      8.31 o 
  -8  -2   9       11.08        8.44      9.30 o 
  -7  -2   9        4.00        2.75      8.82 o 
  -6  -2   9        9.76        5.44      7.17 o 
  -5  -2   9        2.59       -0.45      5.89 o 
  -4  -2   9       19.89       19.62      4.41 o 
  -3  -2   9      392.17      385.49     10.54 o 
  -2  -2   9      197.08      182.42      8.38 o 
  -1  -2   9      198.08      187.99     10.18 o 
   0  -2   9       40.07       33.23      2.85 o 
   1  -2   9      273.31      277.68      5.97 o 
   2  -2   9       24.88       16.90      3.24 o 
   3  -2   9      145.90      144.36     12.80 o 
   4  -2   9       13.87       10.87      3.90 o 
   5  -2   9       28.86       24.52      4.49 o 
   6  -2   9       33.04       41.36      5.59 o 
   7  -2   9       12.51        6.90      6.92 o 
   8  -2   9        0.23        1.14      8.85 o 
  -8  -1   9        7.04        5.24      9.47 o 
  -7  -1   9       12.16        0.09      7.86 o 
  -6  -1   9       98.47       67.68      9.30 o 
  -5  -1   9        6.10       13.69      7.28 o 
  -4  -1   9      153.09      168.99      7.41 o 
  -3  -1   9        2.21        3.82      3.50 o 
  -2  -1   9       86.77       75.37      8.48 o 
  -1  -1   9       51.14       40.33      6.16 o 
   0  -1   9      574.48      624.68     13.20 o 
   1  -1   9       48.39       54.30      8.04 o 
   2  -1   9      286.70      294.27      6.22 o 
   3  -1   9      518.59      588.62     19.53 o 
   4  -1   9       36.05       35.44      4.15 o 
   5  -1   9        0.12        1.54      3.64 o 
   6  -1   9      390.74      425.67     12.21 o 
   7  -1   9      125.55      154.49     11.96 o 
   8  -1   9        1.57        0.47      8.60 o 
   9  -1   9        0.26        2.35      8.60 o 
  -7   0   9        0.32        0.40      8.74 o 
  -6   0   9       20.35       25.94      7.95 o 
  -5   0   9       23.67       21.97      7.59 o 
  -4   0   9      166.51      160.69      7.24 o 
  -3   0   9      367.28      416.40     11.20 o 
  -2   0   9       34.12       27.94      3.67 o 
  -1   0   9       25.30       25.48      3.58 o 
   0   0   9       16.24       11.57      3.14 o 
   1   0   9      186.12      198.86      6.83 o 
   2   0   9       50.52       56.38      3.03 o 
   3   0   9       79.31       80.97      3.55 o 
   4   0   9       79.16       77.21      5.04 o 
   5   0   9      138.30      147.87      6.78 o 
   6   0   9      374.21      439.76     12.78 o 
   7   0   9        0.29        2.64      7.23 o 
   8   0   9        0.85       -1.66      8.20 o 
   9   0   9        2.84        1.19      8.62 o 
  -7   1   9       39.92       41.24      9.81 o 
  -6   1   9       51.19       35.19      9.18 o 
  -5   1   9        9.04       12.68      6.34 o 
  -4   1   9      102.08      124.23     10.28 o 
  -3   1   9      183.66      183.09      7.38 o 
  -2   1   9      156.03      174.93      6.97 o 
  -1   1   9       73.48       71.35      4.38 o 
   0   1   9      101.53       99.29      4.89 o 
   1   1   9       15.74       13.35      2.98 o 
   2   1   9       58.07       61.40      4.15 o 
   3   1   9      440.49      473.76      8.82 o 
   4   1   9        5.29        7.45      2.70 o 
   5   1   9        4.63        1.22      3.75 o 
   6   1   9      207.25      213.15      8.32 o 
   7   1   9      365.44      429.79     18.12 o 
   8   1   9        2.53        2.84      7.32 o 
   9   1   9        0.00       -2.71      8.31 o 
  -7   2   9        0.98        2.04      9.94 o 
  -6   2   9       77.30       79.10     10.13 o 
  -5   2   9       10.57        8.65      7.32 o 
  -4   2   9       89.65       90.94      6.10 o 
  -3   2   9      213.54      223.36     15.47 o 
  -2   2   9       11.01       14.59      3.44 o 
  -1   2   9        1.29        0.30      2.77 o 
   0   2   9       10.57       17.97      3.21 o 
   1   2   9      183.77      183.50      6.54 o 
   2   2   9       51.01       48.53      2.94 o 
   3   2   9        5.12        1.67      2.32 o 
   4   2   9       19.57       20.13      2.95 o 
   5   2   9      365.41      383.37      8.29 o 
   6   2   9      127.05      130.31      6.71 o 
   7   2   9       34.00       21.48      6.90 o 
   8   2   9        1.51        0.27      6.74 o 
   9   2   9        2.86        0.38      9.00 o 
  -7   3   9       10.56        2.40      9.18 o 
  -6   3   9        0.71        1.16      8.51 o 
  -5   3   9       30.29       28.09      7.62 o 
  -4   3   9       20.33       16.44      4.78 o 
  -3   3   9       53.84       62.65      5.28 o 
  -2   3   9       45.28       44.27      4.50 o 
  -1   3   9        0.27        0.61      3.28 o 
   0   3   9       94.07       97.19      5.51 o 
   1   3   9        0.71        1.16      2.88 o 
   2   3   9      507.29      499.68      9.43 o 
   3   3   9       21.34       20.99      2.64 o 
   4   3   9       96.85      101.65      4.22 o 
   5   3   9      119.49       90.12     12.56 o 
   6   3   9      267.91      294.02      7.61 o 
   7   3   9       84.00       69.81      8.92 o 
   8   3   9       14.54       13.42      8.09 o 
   9   3   9        0.64        2.24      8.69 o 
  -6   4   9        0.76        3.02      7.84 o 
  -5   4   9       25.59       23.52      7.77 o 
  -4   4   9       46.74       56.27      8.06 o 
  -3   4   9       48.30       61.29      7.64 o 
  -2   4   9        6.44        2.89      3.41 o 
  -1   4   9      117.75      114.02      7.58 o 
   0   4   9        3.61        1.96      3.18 o 
   1   4   9      344.18      361.90      9.85 o 
   2   4   9      200.85      187.99      7.59 o 
   3   4   9        0.95        1.17      2.53 o 
   4   4   9       41.83       31.91      3.35 o 
   5   4   9      517.17      497.64     17.42 o 
   6   4   9      278.90      277.19     12.48 o 
   7   4   9        0.32       -0.71      4.51 o 
   8   4   9       21.84       27.82      7.84 o 
   9   4   9        9.36       17.94      9.47 o 
  -6   5   9        0.82       -1.97      8.26 o 
  -5   5   9        4.49        0.54      7.97 o 
  -4   5   9        4.71        0.99      7.06 o 
  -3   5   9       25.35       15.23      5.91 o 
  -2   5   9       91.01       95.98      8.51 o 
  -1   5   9        0.20        0.46      3.63 o 
   0   5   9      452.48      428.59     11.46 o 
   1   5   9      125.13      124.39      6.15 o 
   2   5   9      623.21      620.99     23.15 o 
   3   5   9        2.11        1.63      3.56 o 
   4   5   9      211.80      202.67      7.82 o 
   5   5   9      170.62      141.99     20.80 o 
   6   5   9      387.88      364.19      8.70 o 
   7   5   9        0.83        1.60      4.76 o 
   8   5   9        4.80        0.25      5.06 o 
   9   5   9        0.32       -1.43      8.02 o 
  -6   6   9        5.81        3.76      9.86 o 
  -5   6   9       26.02       25.65      9.32 o 
  -4   6   9       39.89       40.21      8.00 o 
  -3   6   9       59.40       63.55      8.60 o 
  -2   6   9       37.42       37.70      7.15 o 
  -1   6   9       32.24       36.83      6.32 o 
   0   6   9        9.33        7.39      5.55 o 
   1   6   9      469.45      490.16     17.57 o 
   2   6   9        9.64       17.07      5.60 o 
   3   6   9       38.97       43.96      4.98 o 
   4   6   9      137.69      117.49     13.61 o 
   5   6   9      777.79      760.72     30.53 o 
   6   6   9       72.12       77.94      6.23 o 
   7   6   9       22.54       21.54      5.40 o 
   8   6   9        0.67        1.42      5.54 o 
   9   6   9        5.39       10.08      9.63 o 
  -5   7   9        0.00        0.81      9.27 o 
  -4   7   9       10.39        4.68      7.23 o 
  -3   7   9        4.02        3.20      6.50 o 
  -2   7   9       30.40       26.50      6.88 o 
  -1   7   9        7.25        8.27      6.20 o 
   0   7   9       70.72       69.36      7.75 o 
   1   7   9        1.01       -0.56      5.44 o 
   2   7   9      512.88      540.60     19.81 o 
   3   7   9       37.02       39.36      7.12 o 
   4   7   9       34.91       26.57      6.50 o 
   5   7   9      292.95      301.53     14.86 o 
   6   7   9      100.97       96.61      6.84 o 
   7   7   9        9.68        5.11      5.23 o 
   8   7   9        7.26        5.27      5.89 o 
  -4   8   9       54.47       48.39     10.01 o 
  -3   8   9        0.13        0.52      6.85 o 
  -2   8   9        2.94        8.15      6.74 o 
  -1   8   9        1.12        0.02      6.16 o 
   0   8   9       85.88      105.59     10.01 o 
   1   8   9        5.29       -0.45      5.85 o 
   2   8   9        0.49        1.37      6.54 o 
   3   8   9       42.29       32.19      7.21 o 
   4   8   9       94.93      111.28     10.22 o 
   5   8   9       76.99       77.67      8.83 o 
   6   8   9       15.50        3.25      7.53 o 
   7   8   9        4.57        0.27      7.71 o 
   8   8   9        1.21        0.27      5.76 o 
  -4   9   9        0.08        0.22      9.45 o 
  -3   9   9       14.65       19.71      9.16 o 
  -2   9   9        3.38        6.23      8.11 o 
  -1   9   9       22.23       26.57      7.55 o 
   0   9   9        7.87        4.91      6.97 o 
   1   9   9       88.39       82.78     10.08 o 
   2   9   9        1.57       -1.61      6.67 o 
   3   9   9       12.81       11.80      8.11 o 
   4   9   9      101.90      109.38     10.91 o 
   5   9   9       66.07       55.02      9.36 o 
   6   9   9        0.24        0.67      7.17 o 
   7   9   9        0.37       -1.12      8.24 o 
   8   9   9        2.97        9.59      8.38 o 
  -3  10   9        7.89        2.98      9.52 o 
  -2  10   9        5.45        4.43      9.00 o 
  -1  10   9        0.41        3.07      8.42 o 
   0  10   9       15.07       17.38      8.94 o 
   1  10   9       23.20       18.41      8.22 o 
   2  10   9        2.20       -0.58      7.37 o 
   3  10   9        0.39        0.92      8.22 o 
   4  10   9       23.86       31.02      9.09 o 
   5  10   9       30.46       39.74      8.94 o 
   6  10   9        0.86        0.45      8.56 o 
   7  10   9        7.65        4.86      9.32 o 
  -1  11   9        1.92        0.20      9.52 o 
   0  11   9        0.03       -0.74      8.47 o 
   1  11   9       11.25       11.45      8.91 o 
   2  11   9        4.02       -1.05      8.33 o 
   3  11   9        8.23       11.09      8.67 o 
   4  11   9       15.52        9.14      8.51 o 
   5  11   9        0.44        3.29      8.06 o 
   6  11   9        0.18       -2.75      8.42 o 
   0  12   9        0.88        2.46     10.46 o 
   1  12   9       39.76       43.99     11.02 o 
   2  12   9        7.49        6.83     10.73 o 
   3  12   9        1.34       -0.78     10.55 o 
   4  12   9        1.72        6.43     10.33 o 
   5  12   9       13.72        2.40      8.83 o 
  -2 -10  10        1.31        4.46      6.99 o 
  -1 -10  10        0.00       -2.44      7.19 o 
   0 -10  10       29.72       42.38      9.09 o 
   1 -10  10       19.05        5.94      7.28 o 
   2 -10  10        2.84        3.36      8.69 o 
  -4  -9  10        2.65        2.96      9.23 o 
  -2  -9  10       14.13        7.32      6.45 o 
  -1  -9  10        0.55        0.81      6.59 o 
   0  -9  10        2.34        2.58      6.74 o 
   1  -9  10       47.25       60.12      9.14 o 
   2  -9  10        3.00        0.36      6.67 o 
   3  -9  10       22.33       22.53      8.24 o 
  -6  -8  10        0.02        2.33     10.42 o 
  -4  -8  10        4.57        2.58      8.78 o 
  -1  -8  10        8.40        5.96      5.98 o 
   0  -8  10       20.31       24.66      6.90 o 
   1  -8  10       60.19       60.55      8.45 o 
   2  -8  10       12.83       13.35      7.17 o 
   3  -8  10       11.99        7.77      6.61 o 
   4  -8  10       46.69       46.97      9.65 o 
  -6  -7  10        4.99        4.52      8.69 o 
  -5  -7  10       11.63        9.09      8.78 o 
  -4  -7  10       83.63       91.67     10.80 o 
  -3  -7  10       79.05       65.95      9.70 o 
  -1  -7  10       23.79       21.73      6.07 o 
   0  -7  10      157.73      176.19     10.76 o 
   1  -7  10       62.63       61.27      7.03 o 
   2  -7  10        3.73        2.02      5.42 o 
   3  -7  10        1.52        2.98      6.00 o 
   4  -7  10        0.47       -0.20      7.21 o 
   5  -7  10        2.63        1.84      8.18 o 
  -6  -6  10        2.63        1.75      8.15 o 
  -5  -6  10        2.97        1.86      8.13 o 
  -4  -6  10       84.91       71.82      6.68 o 
  -3  -6  10        7.43        2.53      7.12 o 
  -2  -6  10       13.58        6.70      6.27 o 
   0  -6  10      318.94      328.26     13.50 o 
   1  -6  10        0.48        0.18      5.17 o 
   2  -6  10       18.58       23.23      6.36 o 
   3  -6  10        0.24        3.31      6.03 o 
   4  -6  10        7.98        6.14      6.92 o 
   5  -6  10        0.48        1.93      6.72 o 
   6  -6  10       10.88        7.03      8.67 o 
  -7  -5  10        1.18        1.19     10.08 o 
  -6  -5  10        3.89        4.10      8.91 o 
  -5  -5  10        0.09       -1.39      7.59 o 
  -4  -5  10       38.77       33.36      5.38 o 
  -3  -5  10      303.39      313.21     10.55 o 
  -2  -5  10        3.77        6.00      6.50 o 
  -1  -5  10        0.33        1.14      5.53 o 
   0  -5  10       12.22       18.35      4.00 o 
   1  -5  10       24.07       26.30      5.33 o 
   2  -5  10       44.32       31.03      5.98 o 
   3  -5  10        7.89        9.72      5.80 o 
   4  -5  10       18.25       13.98      5.91 o 
   5  -5  10        1.15        2.42      6.03 o 
   6  -5  10       30.43       23.94      5.98 o 
   7  -5  10        0.14       -0.45      9.23 o 
  -7  -4  10        6.38        3.02      8.49 o 
  -6  -4  10        0.42        0.81      8.31 o 
  -5  -4  10       33.70       21.19      7.44 o 
  -4  -4  10       48.22       35.69      7.09 o 
  -3  -4  10        2.80        0.95      4.31 o 
  -2  -4  10       19.22       20.79      4.40 o 
  -1  -4  10      215.36      234.18     12.17 o 
   0  -4  10      511.59      471.15     18.11 o 
   1  -4  10        6.35        7.82      3.92 o 
   2  -4  10      232.28      217.43     10.37 o 
   3  -4  10        0.09        1.07      3.65 o 
   4  -4  10       34.00       32.80      4.96 o 
   5  -4  10       10.25       10.23      5.13 o 
   6  -4  10       17.78       17.92     11.46 o 
   7  -4  10        0.88       -1.23      7.55 o 
  -7  -3  10        1.23        1.28      9.41 o 
  -6  -3  10       17.46       22.06      9.00 o 
  -5  -3  10       57.81       50.29      8.40 o 
  -4  -3  10      366.89      382.16     11.62 o 
  -3  -3  10      163.21      172.57      7.77 o 
  -2  -3  10       97.04       93.71      5.72 o 
  -1  -3  10       32.83       35.42     13.73 o 
   0  -3  10      149.19      158.73     10.13 o 
   1  -3  10      231.16      225.77      7.48 o 
   2  -3  10        0.23        0.17      3.42 o 
   3  -3  10       86.59       89.80      5.66 o 
   4  -3  10        9.14       10.60      4.41 o 
   5  -3  10       23.24       24.15      5.29 o 
   6  -3  10       26.94       21.30      5.53 o 
   7  -3  10        4.15        3.96      8.42 o 
   8  -3  10        0.85        1.32      8.20 o 
  -7  -2  10       10.94       13.89      9.23 o 
  -6  -2  10        8.13        1.97      8.42 o 
  -5  -2  10       31.29       26.95      7.59 o 
  -4  -2  10       69.74       70.62      5.85 o 
  -3  -2  10       27.49       28.44      5.43 o 
  -2  -2  10       10.31        8.86      3.58 o 
  -1  -2  10      937.75      985.35     20.36 o 
   0  -2  10      965.35     1027.38     29.25 o 
   1  -2  10      255.56      260.86     12.85 o 
   2  -2  10      234.22      235.17      7.70 o 
   3  -2  10       67.04       57.45      4.69 o 
   4  -2  10      118.99      128.68      6.51 o 
   5  -2  10      256.74      256.74      9.70 o 
   6  -2  10       33.94       24.85     11.54 o 
   7  -2  10        7.45        4.12      7.21 o 
   8  -2  10       45.09       50.02     11.00 o 
  -7  -1  10        4.66        6.61      8.89 o 
  -6  -1  10       32.73       35.97      8.85 o 
  -5  -1  10      174.04      186.53     12.48 o 
  -4  -1  10      211.93      231.51      9.11 o 
  -3  -1  10       69.55       64.49      5.11 o 
  -2  -1  10       61.10       62.37      7.71 o 
  -1  -1  10       50.93       53.23      4.73 o 
   0  -1  10       57.06       50.31      4.35 o 
   1  -1  10      252.67      233.83      7.49 o 
   2  -1  10        5.91        4.04      3.02 o 
   3  -1  10      253.09      257.67     13.04 o 
   4  -1  10        6.12        7.03      3.88 o 
   5  -1  10      506.28      550.75     22.41 o 
   6  -1  10        3.61        1.25      4.84 o 
   7  -1  10       36.33       45.58      8.49 o 
   8  -1  10        1.09        1.66      9.05 o 
  -7   0  10        0.24       -0.69      8.65 o 
  -6   0  10       10.14        1.81      8.42 o 
  -5   0  10       73.85       84.68      9.50 o 
  -4   0  10       28.77       29.78      5.17 o 
  -3   0  10        1.15       -0.05      4.05 o 
  -2   0  10      342.82      336.37     11.13 o 
  -1   0  10      452.23      476.80     11.74 o 
   0   0  10       96.89       88.14      5.11 o 
   1   0  10       24.66       21.21      3.45 o 
   2   0  10       37.87       40.62      3.07 o 
   3   0  10       58.00       55.17      4.51 o 
   4   0  10       12.06        5.75      3.84 o 
   5   0  10       41.08       37.67      5.11 o 
   6   0  10       23.84       18.64      5.27 o 
   7   0  10       41.58       44.44      8.80 o 
   8   0  10       14.35       10.51      9.21 o 
  -7   1  10        0.35       -3.92      9.97 o 
  -6   1  10        3.76        5.53      8.78 o 
  -5   1  10       16.02       17.05      8.02 o 
  -4   1  10        3.36        2.04      4.42 o 
  -3   1  10       18.84       22.72      4.23 o 
  -2   1  10       22.54       34.40      6.31 o 
  -1   1  10       16.03       11.00      3.68 o 
   0   1  10       31.60       28.84      3.83 o 
   1   1  10       36.09       34.44      5.40 o 
   2   1  10       29.83       37.34      3.95 o 
   3   1  10       89.40       97.84      4.22 o 
   4   1  10       93.28       97.86      7.32 o 
   5   1  10      123.81      136.10      7.80 o 
   6   1  10        0.31        0.32      4.56 o 
   7   1  10       35.29       37.90      8.53 o 
   8   1  10        3.52        2.24      8.53 o 
   9   1  10        7.82        6.25      8.78 o 
  -7   2  10        2.96        3.16      9.34 o 
  -6   2  10       25.97       20.05      8.51 o 
  -5   2  10       28.61       30.73      8.78 o 
  -4   2  10       35.15       39.52      5.72 o 
  -3   2  10       69.31       67.16      5.41 o 
  -2   2  10       24.48       21.84      4.21 o 
  -1   2  10      191.78      180.23      7.42 o 
   0   2  10       29.62       28.29      6.15 o 
   1   2  10      332.57      295.78      8.76 o 
   2   2  10       23.57       23.19      3.66 o 
   3   2  10      103.73       98.15      4.12 o 
   4   2  10        8.82        5.80      2.84 o 
   5   2  10       49.43       45.40      5.06 o 
   6   2  10      132.05      148.90      7.41 o 
   7   2  10       35.43       20.68      7.17 o 
   8   2  10        0.01       -0.49      8.04 o 
   9   2  10        0.48       -1.48      9.43 o 
  -6   3  10        0.01       -1.14      8.38 o 
  -5   3  10        3.55       -0.13      7.79 o 
  -4   3  10       11.63        8.91      4.94 o 
  -3   3  10       22.97       22.80      4.61 o 
  -2   3  10       27.24       23.68      4.37 o 
  -1   3  10        0.12       -0.67      3.64 o 
   0   3  10        3.88        2.56      3.45 o 
   1   3  10        4.49        2.00      3.09 o 
   2   3  10       33.56       37.26      7.84 o 
   3   3  10       19.53       15.39      6.09 o 
   4   3  10      100.77       94.30      5.48 o 
   5   3  10       23.40       26.47      3.78 o 
   6   3  10        2.37        2.08      4.48 o 
   7   3  10        3.02        0.49      6.16 o 
   8   3  10        0.51        1.10      7.97 o 
   9   3  10       11.97        7.73      8.76 o 
  -6   4  10        5.28        7.46      8.80 o 
  -5   4  10       25.70       23.77      9.05 o 
  -4   4  10       70.61       57.19      9.14 o 
  -3   4  10       37.43       29.68      5.62 o 
  -2   4  10       41.84       33.02      5.06 o 
  -1   4  10      196.60      229.15      8.54 o 
   0   4  10        5.20        4.62      3.61 o 
   1   4  10      546.50      561.88     15.02 o 
   2   4  10       72.60       80.55     10.69 o 
   3   4  10      129.63      125.87     10.58 o 
   4   4  10        3.40        1.70      3.05 o 
   5   4  10        9.61        5.84      3.18 o 
   6   4  10      139.67      138.53      8.10 o 
   7   4  10       12.98       11.69      7.30 o 
   8   4  10        0.45        0.96      8.24 o 
   9   4  10        9.68        4.73      9.50 o 
  -6   5  10        0.60        2.93      9.03 o 
  -5   5  10       17.22       14.78      8.27 o 
  -4   5  10       37.88       37.50      8.98 o 
  -3   5  10        8.32        5.02      6.43 o 
  -2   5  10      107.45       77.10      7.95 o 
  -1   5  10      149.01      144.67      7.10 o 
   0   5  10      107.55       90.92      5.99 o 
   1   5  10        8.52        7.67      4.15 o 
   2   5  10       76.55       73.68      5.59 o 
   3   5  10        0.01        0.22      3.99 o 
   4   5  10        6.26        5.67      3.37 o 
   5   5  10       82.66       95.85      4.94 o 
   6   5  10        5.90        3.94      3.91 o 
   7   5  10        0.14        0.96      4.74 o 
   8   5  10        0.19       -0.58      8.47 o 
   9   5  10        2.83       -0.18      8.71 o 
  -5   6  10        1.96       -0.92      9.07 o 
  -4   6  10       38.85       19.73      8.62 o 
  -3   6  10        0.17       -0.83      6.36 o 
  -2   6  10        9.06       14.58      6.20 o 
  -1   6  10        5.30        4.73      6.23 o 
   0   6  10       63.29       46.92      5.33 o 
   1   6  10       81.34       89.38      6.29 o 
   2   6  10      281.71      286.35     25.15 o 
   3   6  10       74.97       95.25      6.47 o 
   4   6  10      142.68      142.27      7.50 o 
   5   6  10       42.00       47.47      4.42 o 
   6   6  10        0.00        1.34      3.86 o 
   7   6  10       20.12        9.11      5.20 o 
   8   6  10        8.31        6.08      6.07 o 
  -4   7  10       37.65       33.13      8.74 o 
  -3   7  10        2.00        3.56      6.74 o 
  -2   7  10       84.02       84.68      9.72 o 
  -1   7  10        3.35        2.89      6.54 o 
   0   7  10       45.48       54.12      7.62 o 
   1   7  10        0.95        0.25      5.78 o 
   2   7  10       36.37       19.13      6.74 o 
   3   7  10       85.11       76.91      8.63 o 
   4   7  10       45.15       46.73      7.71 o 
   5   7  10       44.83       38.28      7.50 o 
   6   7  10        0.20        0.36      5.07 o 
   7   7  10       32.48       35.90      6.00 o 
   8   7  10        0.85       -1.89      6.16 o 
  -4   8  10        5.27       -2.15      8.29 o 
  -3   8  10        5.43       12.95      8.04 o 
  -2   8  10        2.19        1.86      7.68 o 
  -1   8  10       26.99       12.01      6.99 o 
   0   8  10       24.20       19.11      6.81 o 
   1   8  10       73.40       86.54      9.39 o 
   2   8  10       25.30       28.13      8.24 o 
   3   8  10       68.85       49.44      8.24 o 
   4   8  10       46.57       53.96      9.27 o 
   5   8  10       26.15       13.82      7.12 o 
   6   8  10        1.42       -2.17      7.01 o 
   7   8  10        0.10        1.14      8.42 o 
   8   8  10       34.30       35.41      7.40 o 
  -3   9  10        6.67        5.42      8.42 o 
  -2   9  10       34.40       30.15      9.50 o 
  -1   9  10       10.21        8.40      7.41 o 
   0   9  10       76.42       68.42      9.25 o 
   1   9  10        3.90       11.38      8.13 o 
   2   9  10       83.51       94.47     10.40 o 
   3   9  10        0.00        0.47      7.91 o 
   4   9  10       32.54       40.16      9.45 o 
   5   9  10        1.04       -0.20      7.21 o 
   6   9  10       53.99       46.93      9.99 o 
   7   9  10       21.24       17.45      8.83 o 
  -2  10  10        4.87        8.18      8.80 o 
  -1  10  10        3.01        4.82      8.35 o 
   0  10  10       39.23       33.56      9.05 o 
   1  10  10        2.57        0.76      8.80 o 
   2  10  10       14.95       12.45      8.98 o 
   3  10  10       44.32       42.58      9.41 o 
   4  10  10       47.81       37.25     10.35 o 
   5  10  10        4.49        8.04      8.96 o 
   6  10  10        1.87        0.74      9.09 o 
   0  11  10       20.99       15.81      9.39 o 
   1  11  10        0.49       -1.52      9.00 o 
   2  11  10       25.91       34.25     10.12 o 
   3  11  10        0.15       -0.83      8.76 o 
   4  11  10       20.40       21.26      9.72 o 
   5  11  10        3.36        0.02      9.61 o 
   2  12  10        3.21        0.69     10.01 o 
   3  12  10       22.92       25.96     11.85 o 
   0 -10  11        2.80        1.52      7.03 o 
  -4  -9  11        1.87        2.17     11.22 o 
  -3  -9  11       26.59       27.91     11.13 o 
   0  -9  11        0.82        1.12      7.44 o 
   1  -9  11       34.84       39.09      9.00 o 
   2  -9  11       37.27       23.36      9.14 o 
  -4  -8  11       17.15       32.43      9.97 o 
  -3  -8  11        5.74        4.61      9.25 o 
   0  -8  11        6.71        5.51      6.52 o 
   1  -8  11       22.85       29.77      7.88 o 
   2  -8  11       18.62       19.31      7.97 o 
   3  -8  11       14.24       12.14      7.37 o 
   4  -8  11        0.85       -2.64      8.65 o 
  -4  -7  11        9.14        1.79      9.27 o 
  -3  -7  11       24.61       18.66      8.98 o 
  -2  -7  11        0.01       -1.77      7.70 o 
  -1  -7  11       55.21       70.63     10.35 o 
   1  -7  11      208.76      196.54     11.92 o 
   2  -7  11       43.95       33.29      7.71 o 
   3  -7  11       12.68       15.14      6.67 o 
   4  -7  11        0.85        2.28      7.77 o 
   5  -7  11       31.49       32.03      9.81 o 
  -6  -6  11        0.18       -2.55      8.71 o 
  -5  -6  11        0.12       -0.31      8.47 o 
  -4  -6  11        6.02        3.83      8.76 o 
  -3  -6  11       23.78       22.11      7.82 o 
  -2  -6  11        9.56        3.76      6.90 o 
  -1  -6  11        3.31        5.47      6.74 o 
   0  -6  11        4.12        1.93      6.74 o 
   1  -6  11      128.69      139.66      9.25 o 
   2  -6  11       13.19       24.71      6.74 o 
   3  -6  11        3.27        1.61      5.69 o 
   4  -6  11        0.41        0.16      7.17 o 
   5  -6  11        6.69        5.87      5.49 o 
  -6  -5  11        8.63        5.85      9.36 o 
  -5  -5  11        5.22        1.37      8.35 o 
  -4  -5  11        4.62        7.39      5.58 o 
  -3  -5  11        7.45        5.12      4.89 o 
  -2  -5  11       36.31       51.07      8.11 o 
  -1  -5  11        2.41        2.89      6.43 o 
   0  -5  11       73.92       82.15      9.63 o 
   1  -5  11      207.03      213.54     12.93 o 
   2  -5  11        0.02       -0.04      4.19 o 
   3  -5  11        0.12       -0.90      4.48 o 
   4  -5  11       12.65       14.36      5.25 o 
   5  -5  11       32.06       33.83      6.47 o 
   6  -5  11        0.17        0.62      6.40 o 
  -6  -4  11       23.05       39.51     10.73 o 
  -5  -4  11        1.52        0.69      8.22 o 
  -4  -4  11       17.55       23.86      5.83 o 
  -3  -4  11        1.15        1.17      4.72 o 
  -2  -4  11       13.08       17.64      4.82 o 
  -1  -4  11        5.79        3.74      5.96 o 
   0  -4  11      248.75      227.15     12.82 o 
   1  -4  11        8.70       11.49      6.43 o 
   2  -4  11        1.04        0.82      3.81 o 
   3  -4  11        4.52        6.52      4.39 o 
   4  -4  11        1.68        2.81      4.92 o 
   5  -4  11       22.64       24.07      5.98 o 
   6  -4  11        0.06        0.46      5.60 o 
   7  -4  11        0.00       -0.65      8.87 o 
  -6  -3  11        0.47        3.34      9.14 o 
  -5  -3  11       44.53       37.63      8.60 o 
  -4  -3  11        0.25        2.13      5.27 o 
  -3  -3  11        0.01        0.32      4.72 o 
  -2  -3  11       54.39       49.40      5.87 o 
  -1  -3  11       10.07       11.04      6.07 o 
   0  -3  11       16.93       17.34      6.41 o 
   1  -3  11      263.00      259.23     13.85 o 
   2  -3  11       26.69       26.17      4.28 o 
   3  -3  11      169.76      168.92      7.55 o 
   4  -3  11       53.54       46.21      5.56 o 
   5  -3  11       37.87       39.63      6.80 o 
   6  -3  11        0.33       -0.47      5.14 o 
   7  -3  11        0.00       -1.79      7.86 o 
  -6  -2  11       27.34       29.39      9.32 o 
  -5  -2  11       36.93       45.14      9.59 o 
  -4  -2  11        0.70        4.24      5.01 o 
  -3  -2  11        9.20       10.15      4.94 o 
  -2  -2  11      175.69      182.79      8.02 o 
  -1  -2  11      535.57      519.15     12.84 o 
   0  -2  11       15.19       11.04      5.89 o 
   1  -2  11       94.84       69.52      8.07 o 
   2  -2  11       70.16       68.08      8.11 o 
   3  -2  11      124.24      132.79      6.67 o 
   4  -2  11      197.85      226.80      9.17 o 
   5  -2  11       47.33       62.62      6.32 o 
   6  -2  11       11.99        9.11      5.38 o 
   7  -2  11        8.94        9.14      8.96 o 
  -6  -1  11        0.01       -0.69      8.20 o 
  -5  -1  11       18.00        4.82      7.71 o 
  -4  -1  11       51.16       45.68      5.91 o 
  -3  -1  11      109.40      129.66      6.80 o 
  -2  -1  11       15.53       11.24      4.38 o 
  -1  -1  11        4.12        3.07      3.83 o 
   0  -1  11      119.38      127.49      7.39 o 
   1  -1  11      224.65      221.14     12.26 o 
   2  -1  11      119.78      118.08      9.46 o 
   3  -1  11       51.64       54.98      4.84 o 
   4  -1  11        0.25       -0.77      4.08 o 
   5  -1  11       54.52       62.26      6.18 o 
   6  -1  11        0.19        1.51      5.30 o 
   7  -1  11        1.48       -1.14      8.35 o 
   8  -1  11        0.35        4.99      9.88 o 
  -6   0  11        1.31        0.74      8.60 o 
  -5   0  11        0.20        4.05      8.20 o 
  -4   0  11       15.26       18.88      5.22 o 
  -3   0  11       80.69       79.96     25.92 o 
  -2   0  11      446.95      480.44     12.58 o 
  -1   0  11      134.26      132.17      6.47 o 
   0   0  11       22.20       22.37      4.11 o 
   1   0  11       65.57       66.93     37.45 o 
   2   0  11      251.65      254.77     13.18 o 
   3   0  11        0.70        0.34      6.27 o 
   4   0  11       97.04      115.05      6.55 o 
   5   0  11       96.65      115.14      7.14 o 
   6   0  11       43.16       41.18      6.25 o 
   7   0  11       24.84       27.19      8.27 o 
   8   0  11        8.73        7.32      8.35 o 
  -6   1  11        6.48        0.94      8.78 o 
  -5   1  11        4.93        5.20      8.26 o 
  -4   1  11       31.21       25.48      5.62 o 
  -3   1  11      157.65      157.59     10.24 o 
  -2   1  11       18.79       17.53      4.29 o 
  -1   1  11        2.39       -0.42      3.47 o 
   0   1  11      291.30      267.72      8.67 o 
   1   1  11       13.95        6.98      3.45 o 
   2   1  11      112.34      113.99      5.88 o 
   3   1  11       26.57       29.88      7.15 o 
   4   1  11       33.51       22.24      5.32 o 
   5   1  11       29.44       19.39      4.92 o 
   6   1  11        0.25       -0.46      4.96 o 
   7   1  11        0.01       -0.40      7.84 o 
   8   1  11        0.61       -0.72      8.00 o 
  -6   2  11        0.06       -0.22      8.56 o 
  -5   2  11       11.65       15.48      7.86 o 
  -4   2  11        0.00        1.28      4.97 o 
  -3   2  11      225.25      258.31      9.83 o 
  -2   2  11      500.52      533.99     13.67 o 
  -1   2  11        6.98        3.64      3.65 o 
   0   2  11       55.53       62.07      5.01 o 
   1   2  11      140.04      143.10      6.94 o 
   2   2  11      171.78      176.75      7.14 o 
   3   2  11      104.95       91.37      8.16 o 
   4   2  11      129.73      127.56      9.64 o 
   5   2  11        4.80        2.26      4.42 o 
   6   2  11       28.99       32.29      5.43 o 
   7   2  11       37.22       59.43      9.50 o 
   8   2  11       12.38       -0.18      7.75 o 
  -6   3  11        5.53        2.42      8.96 o 
  -5   3  11        1.34        1.52      7.66 o 
  -4   3  11       81.81       94.81      7.61 o 
  -3   3  11      124.45      145.64      7.64 o 
  -2   3  11        3.70        1.34      4.19 o 
  -1   3  11        6.19        9.27      3.92 o 
   0   3  11      313.24      280.51      9.11 o 
   1   3  11        9.87        8.07      3.61 o 
   2   3  11       37.44       32.33      4.46 o 
   3   3  11       13.62       16.06      4.04 o 
   4   3  11        4.78        0.04      3.87 o 
   5   3  11       13.37        5.64      4.24 o 
   6   3  11        1.61        1.10      4.87 o 
   7   3  11        0.28        1.43      7.53 o 
   8   3  11        7.92       13.33      8.85 o 
  -5   4  11        5.90        5.64      9.07 o 
  -4   4  11        3.11       11.04      7.41 o 
  -3   4  11      211.55      249.67     21.50 o 
  -2   4  11      385.70      398.24     11.89 o 
  -1   4  11        7.63        6.32      4.04 o 
   0   4  11      152.21      155.13      9.90 o 
   1   4  11      421.96      403.05     11.36 o 
   2   4  11      127.51      116.37      6.38 o 
   3   4  11       64.97       70.06      5.34 o 
   4   4  11       59.18       69.74     10.48 o 
   5   4  11       48.90       35.94      4.10 o 
   6   4  11       58.27       61.82      6.14 o 
   7   4  11       30.74       31.67      8.74 o 
   8   4  11        0.10        0.74      8.82 o 
  -5   5  11       14.08       16.40      9.68 o 
  -4   5  11       58.23       62.21     10.48 o 
  -3   5  11       30.72       37.81      7.80 o 
  -2   5  11        4.46        5.28      5.14 o 
  -1   5  11        3.55        1.83      4.44 o 
   0   5  11        2.64        0.44      4.26 o 
   1   5  11       37.50       31.14      4.69 o 
   2   5  11        3.85        1.58      4.17 o 
   3   5  11        1.21        1.02      4.22 o 
   4   5  11       21.20       22.14      4.86 o 
   5   5  11       12.51       12.28      5.06 o 
   6   5  11       22.26       26.06      4.58 o 
   7   5  11        5.51       14.40      8.42 o 
   8   5  11        1.92        4.41      9.18 o 
  -4   6  11        1.77        4.21      8.11 o 
  -3   6  11      113.86      122.06     10.87 o 
  -2   6  11       50.96       58.53      8.09 o 
  -1   6  11       38.89       30.55      7.71 o 
   0   6  11        5.52        5.10      4.44 o 
   1   6  11       18.19       24.80      4.85 o 
   2   6  11      159.72      153.67      7.90 o 
   3   6  11        0.38        1.51      4.38 o 
   4   6  11       24.10       28.68      5.95 o 
   5   6  11       22.79       18.06      4.96 o 
   6   6  11      175.84      163.60      9.64 o 
   7   6  11        5.27        4.45      5.90 o 
   8   6  11       19.71       21.75     10.01 o 
  -4   7  11       79.56       62.95     11.47 o 
  -3   7  11       11.40        8.98      7.71 o 
  -2   7  11        0.02        0.34      7.50 o 
  -1   7  11        8.18        9.70      7.41 o 
   0   7  11       29.19       29.12      7.15 o 
   1   7  11        0.58        0.78      6.23 o 
   2   7  11        7.36        3.05      6.23 o 
   3   7  11       66.69       54.81     34.73 o 
   4   7  11        2.25        2.25      5.37 o 
   5   7  11       28.04       14.54      5.23 o 
   6   7  11       13.44       14.87      8.27 o 
   7   7  11       11.95       12.01      6.20 o 
   8   7  11        0.14        0.35      6.89 o 
  -3   8  11       60.39       59.41     11.13 o 
  -2   8  11        0.01       -1.57      7.17 o 
  -1   8  11       31.76       33.94      9.05 o 
   0   8  11       26.60       10.60      6.99 o 
   1   8  11      121.57      125.11     10.82 o 
   2   8  11       21.61       18.73      7.62 o 
   3   8  11       45.44       33.27      8.20 o 
   4   8  11        9.15       10.28      7.57 o 
   5   8  11      164.68      158.83     12.75 o 
   6   8  11       43.04       41.49      9.70 o 
   7   8  11        0.29       -2.44      8.91 o 
  -2   9  11       14.31       23.59      9.09 o 
  -1   9  11       11.76        9.63      8.20 o 
   0   9  11       67.18       66.65     10.30 o 
   1   9  11        2.38       -0.43      8.04 o 
   2   9  11       66.00       64.97      9.79 o 
   3   9  11        5.23        5.73      8.87 o 
   4   9  11        2.90        4.46      7.93 o 
   5   9  11       12.17       20.14      9.52 o 
   6   9  11        0.37       -2.28      7.86 o 
   7   9  11        4.10        3.85      9.86 o 
  -1  10  11       23.89       39.15     10.08 o 
   0  10  11        1.55        4.48      9.16 o 
   1  10  11       50.60       64.67     10.53 o 
   2  10  11        0.01       -2.89      8.40 o 
   3  10  11       38.33       41.19     10.01 o 
   4  10  11        1.40        0.90      9.61 o 
   5  10  11       68.65       65.59     10.91 o 
   6  10  11        7.80        7.06      8.91 o 
   1  11  11        0.65        0.25      9.21 o 
   2  11  11       10.35       13.44      9.70 o 
   3  11  11        0.38       -0.90     10.30 o 
   4  11  11        0.04        1.86      9.27 o 
  -2  -9  12        3.86        4.23     10.75 o 
  -3  -8  12        0.23        3.90     10.35 o 
  -2  -8  12       24.72       32.64     10.62 o 
  -1  -8  12        4.01        3.47      9.47 o 
   2  -8  12        0.01        0.09      6.79 o 
   3  -8  12        1.46        0.94      8.56 o 
  -4  -7  12        0.70        0.18     10.39 o 
  -3  -7  12       31.39       29.03     10.44 o 
  -2  -7  12       13.41        7.12      9.32 o 
  -1  -7  12        4.24        3.56      7.79 o 
   0  -7  12        5.60        4.12      7.91 o 
   1  -7  12        5.27       -0.29      8.11 o 
   2  -7  12        0.65        0.64      5.39 o 
   3  -7  12        0.79       -0.29      7.53 o 
   4  -7  12        5.11        7.36      6.40 o 
  -5  -6  12        0.52        1.72      9.92 o 
  -4  -6  12       11.69       10.24      9.70 o 
  -3  -6  12        0.18       -2.33      8.62 o 
  -2  -6  12       24.48       49.77     10.01 o 
  -1  -6  12       27.95       32.57      9.41 o 
   0  -6  12       22.37       22.78      9.05 o 
   1  -6  12       17.97       12.75      7.86 o 
   2  -6  12        2.65        0.29      7.37 o 
   3  -6  12        0.19        0.52      5.36 o 
   4  -6  12       10.11        4.17      6.08 o 
   5  -6  12        0.74        1.21      6.05 o 
  -5  -5  12        0.40        2.46      9.36 o 
  -4  -5  12        3.34        2.78      6.18 o 
  -3  -5  12       22.80       24.19      8.29 o 
  -2  -5  12       14.96       13.57      8.29 o 
  -1  -5  12        5.71       -0.36      6.97 o 
   0  -5  12       33.96       24.84      8.58 o 
   1  -5  12        0.68        3.49      7.93 o 
   2  -5  12        0.47        1.66      7.21 o 
   3  -5  12       14.13       15.16      5.38 o 
   4  -5  12       17.02       17.72      5.89 o 
   5  -5  12        1.81        2.59      6.29 o 
  -6  -4  12        0.01        2.17     10.08 o 
  -5  -4  12        4.07       -0.02      8.80 o 
  -4  -4  12       29.48       23.71      6.56 o 
  -3  -4  12        1.10        1.12      5.42 o 
  -2  -4  12      116.08      120.76     10.64 o 
  -1  -4  12        1.11        0.45      7.39 o 
   0  -4  12       88.97       82.18     10.01 o 
   1  -4  12       15.29        9.97      7.93 o 
   2  -4  12       57.93       59.16      9.07 o 
   3  -4  12        5.67        2.58      7.15 o 
   4  -4  12       18.18       17.78      5.70 o 
   5  -4  12        4.99        1.94      5.96 o 
   6  -4  12        3.72        1.84      6.04 o 
  -6  -3  12        0.18       -0.81     10.12 o 
  -5  -3  12        7.20       10.44      9.23 o 
  -4  -3  12        8.60       12.72      6.04 o 
  -3  -3  12        3.84       10.80      5.51 o 
  -2  -3  12      120.65      121.44      7.42 o 
  -1  -3  12        8.63       17.85      7.75 o 
   0  -3  12      196.73      213.06     13.81 o 
   1  -3  12       45.81       24.53      7.33 o 
   2  -3  12       94.37       83.99      9.57 o 
   3  -3  12       74.45       83.79      9.86 o 
   4  -3  12       60.03       61.03      6.25 o 
   5  -3  12       10.46        6.02      5.73 o 
   6  -3  12        6.38        9.52      5.90 o 
   7  -3  12        1.34        1.19      8.26 o 
  -6  -2  12       13.29        7.79      9.41 o 
  -5  -2  12        1.41       -1.08      8.62 o 
  -4  -2  12       68.15       79.90      7.26 o 
  -3  -2  12        8.55        7.05      5.41 o 
  -2  -2  12       41.98       50.28      5.80 o 
  -1  -2  12       38.96       40.35      5.60 o 
   0  -2  12      377.95      384.86     17.67 o 
   1  -2  12       17.68       14.02      7.28 o 
   2  -2  12       63.21       62.17      8.69 o 
   3  -2  12       64.72       67.70      9.72 o 
   4  -2  12        0.03       -1.24      4.55 o 
   5  -2  12        0.13        0.09      5.12 o 
   6  -2  12        2.89        3.01      5.71 o 
   7  -2  12        8.52        8.38      9.56 o 
  -6  -1  12        0.31       -2.02      9.90 o 
  -5  -1  12        2.25       -1.08      8.82 o 
  -4  -1  12        7.24       10.12      5.64 o 
  -3  -1  12      143.03      160.99      8.10 o 
  -2  -1  12       48.99       44.81      5.55 o 
  -1  -1  12      170.15      163.36      7.58 o 
   0  -1  12      448.59      458.12     15.06 o 
   1  -1  12       20.29       18.39      6.63 o 
   2  -1  12       51.35       43.68      7.84 o 
   3  -1  12       34.47       29.37      8.27 o 
   4  -1  12      103.78      119.53     10.73 o 
   5  -1  12        0.60        2.96      5.09 o 
   6  -1  12       42.18       31.35      6.81 o 
   7  -1  12        0.47       -1.12      9.14 o 
  -6   0  12        7.04        5.85     10.53 o 
  -5   0  12        0.20       -0.36      8.22 o 
  -4   0  12      172.29      185.45      8.98 o 
  -3   0  12       11.88        7.06      5.30 o 
  -2   0  12      202.04      216.32     15.14 o 
  -1   0  12      195.29      199.46      8.59 o 
   0   0  12      368.66      381.29     10.96 o 
   1   0  12      106.17      102.20      6.06 o 
   3   0  12        1.49        1.30      7.01 o 
   4   0  12       39.61       53.54      9.21 o 
   5   0  12       11.74        7.89      4.99 o 
   6   0  12        1.49        1.58      5.68 o 
   7   0  12       49.93       53.52     10.26 o 
  -6   1  12       18.04       33.13     10.64 o 
  -5   1  12        8.93        8.00      8.00 o 
  -4   1  12       41.74       56.46      6.69 o 
  -3   1  12      160.28      173.68     12.49 o 
  -2   1  12      114.87      111.59      6.97 o 
  -1   1  12      438.00      458.67     12.59 o 
   0   1  12        6.44        3.85      3.75 o 
   1   1  12      268.81      265.46      9.10 o 
   2   1  12        3.63        0.99      4.17 o 
   3   1  12      215.66      205.08     12.71 o 
   4   1  12        6.57       11.47      6.90 o 
   5   1  12       54.31       60.73      8.87 o 
   6   1  12        9.49       11.94      5.77 o 
   7   1  12        5.09        5.53      8.96 o 
   8   1  12        9.07        4.91     10.01 o 
  -5   2  12       32.04       38.44     10.30 o 
  -4   2  12       15.92       24.81      6.43 o 
  -3   2  12       76.57       66.75      6.52 o 
  -2   2  12       46.83       42.23      5.40 o 
  -1   2  12      286.02      257.98      9.44 o 
   0   2  12       28.18       25.98      4.72 o 
   1   2  12      149.72      143.15      7.37 o 
   2   2  12       56.52       54.21      5.50 o 
   3   2  12        2.38        3.45      6.14 o 
   4   2  12       18.20       21.21      7.62 o 
   5   2  12       22.67       19.11      7.91 o 
   6   2  12       11.00        9.32      5.37 o 
   7   2  12       35.74       42.25      9.65 o 
   8   2  12        0.31        0.45      8.20 o 
  -5   3  12        7.79        2.62      9.52 o 
  -4   3  12       11.17       10.94      6.23 o 
  -3   3  12        9.34       15.49      5.57 o 
  -2   3  12      115.10      119.13      7.55 o 
  -1   3  12      379.57      390.76     11.60 o 
   0   3  12       61.41       57.72      7.22 o 
   1   3  12      162.22      189.76      8.21 o 
   2   3  12       25.23       17.83      4.47 o 
   3   3  12       99.30      104.27      6.30 o 
   4   3  12       21.98       10.42      6.72 o 
   5   3  12       88.26       75.75      9.72 o 
   6   3  12        2.08        5.71      7.59 o 
   7   3  12        0.56       -1.01      7.19 o 
   8   3  12       26.69       21.62      9.92 o 
  -5   4  12       10.86       10.77      8.98 o 
  -4   4  12        0.14       -2.73      8.44 o 
  -3   4  12       25.08       26.26      6.12 o 
  -2   4  12        5.21        0.73      4.97 o 
  -1   4  12        0.07       -0.55      4.48 o 
   0   4  12        2.98        0.41      4.39 o 
   1   4  12      106.95       87.45      6.47 o 
   2   4  12       63.57       49.22     29.16 o 
   3   4  12       31.56       38.19      6.41 o 
   4   4  12        0.55       -0.98      4.39 o 
   5   4  12        0.73       -0.60      6.50 o 
   6   4  12       13.07       11.15      8.24 o 
   7   4  12        5.14        9.65      8.76 o 
   8   4  12        3.15        1.55      8.33 o 
  -4   5  12        0.02        2.02      8.11 o 
  -3   5  12        0.88        0.69      8.06 o 
  -2   5  12      110.55      110.68      7.65 o 
  -1   5  12       21.17       11.56      5.40 o 
   0   5  12        8.78        5.45      4.78 o 
   1   5  12       69.91       69.29      6.12 o 
   2   5  12       10.43        4.64      4.60 o 
   3   5  12        0.36        2.03      4.87 o 
   4   5  12       24.83       24.44      5.34 o 
   5   5  12       74.43       76.51      6.68 o 
   6   5  12        7.89        9.77      8.58 o 
   8   5  12        8.00        8.51      9.74 o 
  -4   6  12        4.07        7.37      9.81 o 
  -3   6  12        3.06        1.79      7.57 o 
  -2   6  12        0.29        5.44      7.70 o 
  -1   6  12        0.00       -1.72      4.97 o 
   0   6  12       89.49       68.10     10.66 o 
   1   6  12        0.12        0.43      4.50 o 
   2   6  12       31.71       31.19      5.46 o 
   3   6  12       42.19       49.79      8.90 o 
   4   6  12        0.01       -1.21      4.96 o 
   5   6  12       21.18       19.56      6.02 o 
   6   6  12        8.38        6.84      6.03 o 
  -3   7  12        1.95        1.72      9.07 o 
  -2   7  12       42.49       47.13      9.07 o 
  -1   7  12       35.02       31.16      8.83 o 
   0   7  12       21.73       24.24      8.42 o 
   1   7  12        0.00        0.09      7.12 o 
   2   7  12        5.46        2.94      5.28 o 
   3   7  12        0.00       -0.55      5.23 o 
   4   7  12       32.68       38.23      6.76 o 
   5   7  12       18.59       24.38      6.27 o 
   6   7  12        2.26       -1.25      5.77 o 
   7   7  12        0.01       -1.30      7.93 o 
  -2   8  12       13.84       13.75      8.62 o 
  -1   8  12        4.99        2.15      8.56 o 
   0   8  12        6.90        2.11      7.53 o 
   1   8  12        2.38        4.73      8.22 o 
   2   8  12       48.22       74.28     10.86 o 
   3   8  12        1.66       -3.05      7.39 o 
   4   8  12       28.48       39.49      9.09 o 
   5   8  12        2.00        1.28      8.02 o 
   6   8  12        4.55        5.13      9.21 o 
  -1   9  12       27.41       30.93     10.59 o 
   0   9  12       17.01       19.08      9.68 o 
   1   9  12       29.08       21.71      9.52 o 
   2   9  12       14.88       10.19      8.49 o 
   3   9  12       13.86        3.47      8.24 o 
   4   9  12        9.89        6.56      9.59 o 
   5   9  12       17.32       15.39     10.15 o 
   6   9  12        0.45        0.27      9.94 o 
   0  10  12        6.58        1.77      8.98 o 
   1  10  12       21.14       25.96      9.50 o 
   2  10  12        1.63       -1.25      9.70 o 
   3  10  12        8.12        9.36      9.23 o 
   4  10  12        4.62        1.39      9.07 o 
  -1  -8  13       12.75        4.79      9.47 o 
   0  -8  13        0.68        4.41     10.26 o 
   1  -8  13       21.29        8.89      9.77 o 
  -3  -7  13       18.65       25.02     10.37 o 
  -2  -7  13       14.45       20.85     10.66 o 
  -1  -7  13        9.10        8.35     10.03 o 
   0  -7  13       12.65        7.95     10.03 o 
   1  -7  13       29.85       25.80      9.61 o 
   2  -7  13       42.56       29.19      9.90 o 
   3  -7  13        4.82        3.54     10.33 o 
  -3  -6  13       23.06       28.36      9.72 o 
  -2  -6  13        0.17        0.29      8.35 o 
  -1  -6  13        9.77        4.08      8.15 o 
   0  -6  13       17.15       16.78      9.70 o 
   1  -6  13       56.94       59.63     10.37 o 
   2  -6  13        7.45        3.81      8.56 o 
   3  -6  13        0.05        0.52      9.83 o 
   4  -6  13        0.16        0.78      9.32 o 
  -4  -5  13       11.28       13.91     10.68 o 
  -3  -5  13       41.47       40.03     10.62 o 
  -2  -5  13       11.37        8.51      8.94 o 
  -1  -5  13       49.11       47.71     10.30 o 
   0  -5  13       17.93       17.00      8.27 o 
   1  -5  13      198.53      228.78     14.88 o 
   2  -5  13       98.27       70.86     10.44 o 
   3  -5  13        3.37        4.73      9.59 o 
   4  -5  13        2.35       -1.32      8.80 o 
   5  -5  13        8.59        4.52      6.85 o 
  -5  -4  13       10.33        4.30      8.96 o 
  -4  -4  13       20.24       20.60      6.98 o 
  -3  -4  13       67.25       68.66     11.16 o 
  -2  -4  13        9.45        5.62      7.91 o 
  -1  -4  13        5.35        4.43      7.64 o 
   0  -4  13      105.90      109.33     11.16 o 
   1  -4  13      136.02      174.86     13.65 o 
   2  -4  13        3.28       -1.95      7.53 o 
   3  -4  13       32.27       34.45      9.21 o 
   4  -4  13       30.77       32.10     10.62 o 
   5  -4  13       24.86       22.14      7.03 o 
  -5  -3  13        4.86        8.56     10.28 o 
  -4  -3  13        0.05       -0.48      6.44 o 
  -3  -3  13        6.60        8.41      5.79 o 
  -2  -3  13        0.24        0.04      8.44 o 
  -1  -3  13       64.37       51.28      9.21 o 
   0  -3  13        1.57        4.14      7.95 o 
   1  -3  13      158.59      169.92     13.27 o 
   2  -3  13       69.81       72.52     10.66 o 
   3  -3  13        7.81        1.43      8.62 o 
   4  -3  13        4.09        5.13      9.18 o 
   5  -3  13       26.67       25.76      9.56 o 
   6  -3  13       10.56       17.22      6.90 o 
  -5  -2  13        6.00        5.82      9.81 o 
  -4  -2  13       64.02       81.14      7.64 o 
  -3  -2  13       11.72       14.54      6.16 o 
  -2  -2  13        7.03        6.22      5.33 o 
  -1  -2  13       18.68       21.55      8.13 o 
   0  -2  13       21.76       24.80      8.74 o 
   1  -2  13       37.02       28.92      8.24 o 
   2  -2  13        2.54        0.45      7.82 o 
   3  -2  13        0.63        1.37      7.59 o 
   4  -2  13        3.66        4.73      8.82 o 
   5  -2  13       57.33       38.53      9.74 o 
   6  -2  13        0.96        2.79      6.69 o 
  -5  -1  13        2.23        0.43      8.56 o 
  -4  -1  13        2.47        0.85      5.95 o 
  -3  -1  13        7.03        5.04      5.47 o 
  -2  -1  13       21.26       24.34      5.75 o 
  -1  -1  13       26.41       27.40      5.53 o 
   0  -1  13       72.53       61.50      9.19 o 
   1  -1  13       85.82       74.90      9.63 o 
   2  -1  13        0.28        1.08      7.75 o 
   3  -1  13        9.37        5.33      8.13 o 
   4  -1  13       27.95       11.47      8.13 o 
   5  -1  13        0.84       -1.68      9.12 o 
   6  -1  13       18.33       32.95     10.84 o 
   7  -1  13       14.29        8.94     10.33 o 
  -5   0  13        2.64        2.53      9.94 o 
  -4   0  13       65.31       70.64      9.39 o 
  -3   0  13       74.20       68.62      7.21 o 
  -2   0  13       29.36       25.67      5.49 o 
  -1   0  13        8.34        0.51      4.89 o 
   0   0  13      122.95      135.91      7.29 o 
   1   0  13       90.23       88.83      9.92 o 
   2   0  13        0.19        1.50      7.44 o 
   3   0  13        3.02       -2.28      7.82 o 
   4   0  13       15.67       10.55      8.74 o 
   5   0  13       16.58       15.81      9.34 o 
   6   0  13        2.37        1.23      8.47 o 
   7   0  13       12.82       20.09     10.24 o 
  -5   1  13       30.70       26.81     10.84 o 
  -4   1  13        0.03        0.23      6.01 o 
  -3   1  13       35.37       17.95      6.02 o 
  -2   1  13       28.03       25.03      5.50 o 
  -1   1  13        0.03       -0.51      4.67 o 
   0   1  13       79.58       68.38      8.05 o 
   1   1  13       13.89        5.81      4.38 o 
   2   1  13        0.11       -1.46      6.50 o 
   3   1  13        4.29        0.67      7.59 o 
   4   1  13        0.35       -0.34      7.84 o 
   5   1  13        4.56        7.28      8.65 o 
   6   1  13       38.75       47.22     10.66 o 
   7   1  13        3.02        1.46      9.03 o 
  -5   2  13        1.67       -1.77      8.62 o 
  -4   2  13       51.94       70.78      8.02 o 
  -3   2  13        5.94        4.37      5.94 o 
  -2   2  13      229.89      258.08     10.17 o 
  -1   2  13        1.32        2.34      4.94 o 
   0   2  13      213.85      226.65     13.95 o 
   1   2  13       71.19       71.51      5.93 o 
   2   2  13       23.35       18.09      4.88 o 
   3   2  13        7.52        1.41      6.70 o 
   4   2  13       61.44       51.99      9.25 o 
   5   2  13       10.42       10.66      8.42 o 
   6   2  13        0.07       -0.22      8.56 o 
  -4   3  13        4.67        6.65      6.57 o 
  -3   3  13        0.84        2.97      5.72 o 
  -2   3  13       30.36       27.10      5.91 o 
  -1   3  13        0.20        0.69      4.76 o 
   0   3  13        1.66       -0.34      4.60 o 
   1   3  13        8.35        5.23      4.29 o 
   2   3  13       50.87       49.18      5.59 o 
   3   3  13        1.12        1.59      4.49 o 
   4   3  13        9.94       18.99      8.51 o 
   5   3  13       22.91       20.03      7.93 o 
   6   3  13        6.49        4.12      7.66 o 
  -4   4  13       15.58        7.41      9.63 o 
  -3   4  13        7.49        7.35      6.15 o 
  -2   4  13       38.32       66.33      7.32 o 
  -1   4  13       17.17        7.10      5.00 o 
   0   4  13      148.13      142.62      7.65 o 
   1   4  13       25.50       28.02      5.62 o 
   2   4  13       35.38       29.15      5.30 o 
   3   4  13       16.32       13.16      4.97 o 
   4   4  13       48.69       42.48      6.07 o 
   5   4  13        6.90        9.65      7.57 o 
   6   4  13        5.62       -0.25      8.38 o 
  -3   5  13        0.19        1.81      8.91 o 
  -2   5  13        0.16       -1.80      5.56 o 
  -1   5  13       39.00       28.87      6.13 o 
   0   5  13        3.33        0.19      5.23 o 
   1   5  13        0.79        1.14      5.07 o 
   2   5  13       82.16       71.18      6.58 o 
   3   5  13        4.40        0.33      5.31 o 
   4   5  13        9.92        6.44      5.31 o 
   5   5  13        0.00       -0.31      8.18 o 
   6   5  13       20.98       12.16      9.36 o 
  -3   6  13        5.14        9.83      8.74 o 
  -2   6  13       55.37       52.40     10.13 o 
  -1   6  13       27.97       14.54     14.87 o 
   0   6  13       83.39      102.87      7.71 o 
   1   6  13       12.26       11.39      5.30 o 
   2   6  13       11.06        9.11      5.16 o 
   3   6  13       27.39       27.89      6.11 o 
   4   6  13        4.97        2.72      5.88 o 
   5   6  13        3.35       -0.52      5.64 o 
   6   6  13        2.29        4.37      9.88 o 
  -2   7  13        4.34        2.24      8.11 o 
  -1   7  13        3.42        3.09      8.62 o 
   0   7  13        0.03        2.20      7.39 o 
   1   7  13       11.47       15.12      6.03 o 
   2   7  13       10.41       10.27      6.01 o 
   3   7  13        0.88        2.85      5.63 o 
   4   7  13        2.22        2.58      5.98 o 
   5   7  13        0.89        1.18      6.57 o 
   6   7  13        5.50        3.03      6.56 o 
  -1   8  13       15.87       20.23      9.88 o 
   0   8  13       36.49       46.84      9.72 o 
   1   8  13        1.13       -0.60      8.60 o 
   2   8  13        3.29        1.57      8.94 o 
   3   8  13        3.35        1.99      7.97 o 
   4   8  13        0.02       -0.40      8.33 o 
   5   8  13        2.00        3.11      9.65 o 
   0   9  13        2.06        0.65      8.96 o 
   1   9  13       18.94       18.57      9.21 o 
   2   9  13        0.48        0.40      9.70 o 
   3   9  13        1.80        3.81      9.94 o 
   4   9  13        8.84        9.00     10.39 o 
   0  -7  14       14.07       18.41     10.17 o 
  -2  -6  14       16.85       30.98     10.53 o 
  -1  -6  14       12.33       16.69     10.86 o 
   0  -6  14        8.46        5.62      9.25 o 
   1  -6  14       24.73       21.26     10.95 o 
   2  -6  14       14.41        5.91     10.64 o 
  -3  -5  14        2.93        4.99     10.77 o 
  -2  -5  14       85.62       81.01     12.50 o 
  -1  -5  14        0.24       -1.90      8.44 o 
   0  -5  14       24.50       21.35      9.52 o 
   1  -5  14        0.20        0.45      8.78 o 
   2  -5  14       38.04       43.86     10.48 o 
   3  -5  14        5.93       -0.96     10.33 o 
  -3  -4  14        2.24        2.60     10.46 o 
  -2  -4  14        2.62       11.94     10.08 o 
  -1  -4  14       12.09        7.95      8.74 o 
   0  -4  14        0.38       -0.65      9.18 o 
   1  -4  14        1.28        3.70      8.47 o 
   2  -4  14        9.14       20.67     10.17 o 
   3  -4  14        8.55        3.38     10.10 o 
   4  -4  14        0.07        2.55      9.72 o 
  -4  -3  14        0.19       -3.52      9.59 o 
  -3  -3  14       23.89       29.77     10.77 o 
  -2  -3  14       21.67       15.28      9.18 o 
  -1  -3  14        3.42        0.47      8.24 o 
   0  -3  14        8.19        5.40      8.24 o 
   1  -3  14        1.26        1.84      7.95 o 
   2  -3  14        3.03        4.68      7.91 o 
   3  -3  14       15.60       22.78      9.36 o 
   4  -3  14       22.92       13.13      9.56 o 
   5  -3  14       10.51       13.01     11.06 o 
  -4  -2  14       44.15       43.59      7.49 o 
  -3  -2  14        1.04        0.99      6.11 o 
  -2  -2  14       32.80       36.11     10.28 o 
  -1  -2  14        0.73        1.79      8.11 o 
   0  -2  14        2.09        1.75      8.20 o 
   1  -2  14        0.03        0.43      8.78 o 
   2  -2  14        0.00        0.60      7.64 o 
   3  -2  14        1.30       -0.04      8.58 o 
   4  -2  14       26.61       15.95     10.42 o 
   5  -2  14        0.12        2.78     10.28 o 
  -4  -1  14        1.43        3.39      7.21 o 
  -3  -1  14        8.11       13.45      6.60 o 
  -2  -1  14       14.05       12.88      5.88 o 
  -1  -1  14        0.02        1.75      8.56 o 
   0  -1  14        1.01        3.85      8.69 o 
   1  -1  14        2.65       -0.52      7.95 o 
   2  -1  14        3.44        2.17      8.80 o 
   3  -1  14        3.91        4.23      9.03 o 
   4  -1  14        0.38        3.20      8.91 o 
   5  -1  14        8.44       -0.36      8.98 o 
   6  -1  14        1.10       -0.45     11.40 o 
  -4   0  14       27.27       30.09      9.12 o 
  -3   0  14        0.33        1.09      5.89 o 
  -2   0  14        2.73        4.50      5.70 o 
  -1   0  14        0.01       -0.08      5.23 o 
   0   0  14        9.54       10.64      7.66 o 
   1   0  14        0.26        2.22      8.40 o 
   2   0  14        0.26       -0.07      8.58 o 
   3   0  14       31.58       29.16      9.88 o 
   4   0  14       42.45       38.19     10.51 o 
   5   0  14        1.97        2.82      9.88 o 
   6   0  14        7.99        5.78     10.68 o 
  -4   1  14       19.11       14.00      6.87 o 
  -3   1  14       58.47       63.75      7.39 o 
  -2   1  14      110.80      125.92      8.78 o 
  -1   1  14       18.11       13.92      5.49 o 
   0   1  14       57.29       56.38      6.47 o 
   1   1  14        4.50       11.96      8.69 o 
   2   1  14       28.02       27.31      9.23 o 
   3   1  14        3.54        1.05      7.66 o 
   4   1  14        3.41        5.60      8.13 o 
   5   1  14        6.18        4.41      9.21 o 
   6   1  14        0.04        2.62     10.06 o 
  -4   2  14        8.82        7.01      7.00 o 
  -3   2  14       25.78       16.49      6.47 o 
  -2   2  14        2.00        2.38      6.08 o 
  -1   2  14       27.97       34.03      8.68 o 
   0   2  14       15.43       13.71      5.33 o 
   1   2  14       22.18       22.36      6.18 o 
   2   2  14        6.00        7.68      7.82 o 
   3   2  14      195.22      202.87     14.34 o 
   4   2  14       21.41       19.82      8.24 o 
   5   2  14        0.65        4.61      8.82 o 
   6   2  14        0.09       -1.23     10.44 o 
  -3   3  14       36.66       42.19      7.49 o 
  -2   3  14       61.01       73.00     10.30 o 
  -1   3  14       21.27       16.04      6.60 o 
   0   3  14       84.07       84.24      7.26 o 
   1   3  14      106.06       91.24      7.30 o 
   2   3  14       69.04       90.76     10.60 o 
   3   3  14        3.48        1.43      7.68 o 
   4   3  14       27.08       30.91      9.72 o 
   5   3  14        0.04        0.56      7.84 o 
   6   3  14        0.72        5.02      9.54 o 
  -3   4  14        0.82        0.01      6.65 o 
  -2   4  14        1.32       -0.72      5.88 o 
  -1   4  14        0.04        0.31      5.34 o 
   0   4  14        0.22        1.22      5.30 o 
   1   4  14        3.55        1.33      5.28 o 
   2   4  14       43.09       45.54      9.61 o 
   3   4  14       75.71       69.27      6.64 o 
   4   4  14       17.17       11.56      9.00 o 
   5   4  14        1.44        1.01      8.76 o 
   6   4  14        0.21       -2.64      9.70 o 
  -2   5  14        0.20       -2.32      6.30 o 
  -1   5  14       57.68       54.28      8.94 o 
   0   5  14       13.42        5.99      5.73 o 
   1   5  14       90.06      102.50     11.78 o 
   2   5  14       12.09       12.21      5.90 o 
   3   5  14        0.29        0.52      5.67 o 
   4   5  14        0.13        0.27      5.52 o 
   5   5  14       12.22        6.09      9.54 o 
   6   5  14        1.35        1.01      8.78 o 
  -2   6  14        9.18        5.47      9.36 o 
  -1   6  14        0.49        1.02      6.03 o 
   0   6  14       11.07       10.40      6.63 o 
   1   6  14       19.55       11.83      6.27 o 
   2   6  14       57.93       47.77      8.02 o 
   3   6  14       28.39       15.00      7.67 o 
   4   6  14        1.48        1.66      6.41 o 
   5   6  14        0.29       -0.34      6.24 o 
   6   6  14        9.17       12.50     11.06 o 
  -1   7  14        6.82       10.46      9.61 o 
   0   7  14       16.13       13.53      8.51 o 
   1   7  14       21.26       15.08      6.72 o 
   2   7  14        2.94        3.90      5.95 o 
   3   7  14        7.38        7.53      6.58 o 
   4   7  14        8.54       12.06      7.06 o 
   5   7  14        3.89        0.77      7.21 o 
   1   8  14        7.26        5.29      9.70 o 
   2   8  14       22.07       33.37     10.53 o 
   3   8  14       17.94       21.41      9.47 o 
   4   8  14        1.45        3.20     10.15 o 
  -1  -5  15        0.28       -2.15     10.86 o 
   0  -5  15        0.31        1.52     10.62 o 
   1  -5  15        5.35        5.89     10.01 o 
  -2  -4  15        6.81        4.61     10.17 o 
  -1  -4  15        9.42       11.47     10.77 o 
   0  -4  15        0.28        3.58     10.59 o 
   1  -4  15        0.01       -1.57      9.25 o 
   2  -4  15       32.44       26.48     11.60 o 
   3  -4  15        0.03       -0.67     10.12 o 
  -2  -3  15        0.09        4.26     10.80 o 
  -1  -3  15        9.78       12.23      9.90 o 
   0  -3  15        0.06       -1.08     10.08 o 
   1  -3  15        0.11       -2.28     10.06 o 
   2  -3  15        0.02       -1.86      9.50 o 
   3  -3  15       18.34       12.19     11.13 o 
   4  -3  15        0.91        2.91     11.47 o 
  -3  -2  15       38.08       24.39     10.10 o 
  -2  -2  15        4.50        5.51      9.09 o 
  -1  -2  15        0.16        4.50      8.91 o 
   0  -2  15        4.96        1.84      8.80 o 
   1  -2  15        7.49        8.11      9.07 o 
   2  -2  15        1.38        3.20      9.45 o 
   3  -2  15        1.03        0.16     10.42 o 
   4  -2  15       19.50       37.54     11.42 o 
  -3  -1  15        1.60       -1.09      7.29 o 
  -2  -1  15        5.81        8.94     10.10 o 
  -1  -1  15        0.41        0.07      8.38 o 
   0  -1  15       11.16        6.70      9.07 o 
   1  -1  15        1.18        1.01      8.89 o 
   2  -1  15       21.27       32.25      9.88 o 
   3  -1  15        4.44        0.99     10.42 o 
   4  -1  15        2.01       -2.53     10.62 o 
   5  -1  15        5.45        0.65     11.56 o 
  -3   0  15       51.65       58.35      7.98 o 
  -2   0  15        1.44       -0.63      6.62 o 
  -1   0  15        2.36        1.10      8.40 o 
   0   0  15        7.81        6.56      9.54 o 
   1   0  15       21.56       17.92      9.25 o 
   2   0  15       12.81        4.82      8.31 o 
   3   0  15       13.90       20.38     10.59 o 
   4   0  15        0.44       -1.21     10.15 o 
   5   0  15        2.21       -1.66      9.36 o 
  -3   1  15        3.16        1.30      7.21 o 
  -2   1  15       38.37       47.39      7.70 o 
  -1   1  15        0.01        0.52      5.91 o 
   0   1  15        7.71       15.84      9.65 o 
   1   1  15        0.76        2.40      8.24 o 
   2   1  15       25.35       38.86      9.81 o 
   3   1  15        0.77       -0.63      8.60 o 
   4   1  15        2.74        4.21      9.56 o 
   5   1  15        1.10        1.08     10.46 o 
  -2   2  15        3.10        0.75      6.41 o 
  -1   2  15       52.64       49.83      8.02 o 
   0   2  15        6.29        3.44      5.59 o 
   1   2  15       11.24        8.65      9.16 o 
   2   2  15        0.08        1.23      9.12 o 
   3   2  15        4.63        4.08      8.74 o 
   4   2  15        0.03        0.47      9.09 o 
   5   2  15        4.95       -0.69     10.71 o 
  -2   3  15        9.77       10.75      7.21 o 
  -1   3  15       21.12       13.60      6.30 o 
   0   3  15        8.45        8.02      6.15 o 
   1   3  15        0.65        2.41      5.66 o 
   2   3  15        9.96        4.37      8.47 o 
   3   3  15        7.33        5.53      9.43 o 
   4   3  15       15.24       16.49      8.91 o 
   5   3  15        0.16        2.49      9.97 o 
  -2   4  15       44.33       47.44     12.31 o 
  -1   4  15        1.29       -0.37      6.09 o 
   0   4  15        0.92        3.81      6.35 o 
   1   4  15        5.10        0.41      6.01 o 
   2   4  15        0.03        0.47      6.09 o 
   3   4  15        6.37        1.34      9.59 o 
   4   4  15        1.85       -0.07      8.69 o 
   5   4  15       10.55        6.20     10.21 o 
  -1   5  15        4.44       10.38      6.55 o 
   0   5  15        0.52        0.25      6.33 o 
   1   5  15        4.99        4.46      6.08 o 
   2   5  15       10.61        5.80      5.98 o 
   3   5  15        0.16        0.98      5.98 o 
   4   5  15        0.21        0.96      9.81 o 
   5   5  15        0.01        0.63      9.30 o 
   0   6  15        7.48        8.00      6.93 o 
   1   6  15        0.17        2.08      6.87 o 
   2   6  15        2.33       -0.20      6.45 o 
   3   6  15        0.82        1.49      6.68 o 
   4   6  15        0.04        1.01      6.41 o 
   2   7  15        7.44        4.43      6.53 o 
   0  -3  16        4.56        7.15     11.83 o 
   1  -3  16        0.81        2.82     10.71 o 
  -1  -2  16       13.81       24.21     10.86 o 
   0  -2  16        8.10        8.04     11.56 o 
   1  -2  16        7.29        6.67     11.58 o 
   2  -2  16       11.06        9.41     11.87 o 
  -1  -1  16        1.86        3.87      9.45 o 
   0  -1  16       29.34       39.00     12.23 o 
   1  -1  16       13.39       22.44     10.39 o 
   2  -1  16        0.00        0.92     10.08 o 
   3  -1  16        2.48        3.85     10.19 o 
  -1   0  16       44.94       56.70     11.40 o 
   0   0  16        3.53       -2.69      9.36 o 
   1   0  16       28.86       36.29     11.80 o 
   2   0  16       10.02        8.69      9.77 o 
   3   0  16        2.28        1.50      9.61 o 
  -1   1  16        4.47       10.55      9.56 o 
   0   1  16       32.92       33.06     10.44 o 
   1   1  16       16.52        8.85     10.28 o 
   2   1  16        0.73       -2.62      9.12 o 
   3   1  16        0.28       -0.34      9.52 o 
   4   1  16        0.33       -0.56     10.75 o 
  -1   2  16       22.59       26.31      7.14 o 
   0   2  16        0.15        2.11     10.30 o 
   1   2  16        7.29        7.48      9.45 o 
   2   2  16       20.15       11.65      9.41 o 
   3   2  16        0.11        0.22      9.45 o 
   4   2  16       13.23       13.22     11.49 o 
   0   3  16        2.97        1.79      5.97 o 
   1   3  16       11.84       11.47     10.55 o 
   2   3  16        5.88        8.96      9.52 o 
   3   3  16        8.24        5.51     10.57 o 
   4   3  16        0.53        1.30      9.47 o 
   0   4  16        1.70        4.17      6.37 o 
   1   4  16        4.68        4.36      6.88 o 
   2   4  16        4.72        0.09     10.64 o 
   3   4  16        1.16        2.60     10.77 o 
                                                 
